# Supplementary material for: Plasmodium falciparum impairs Ang-1 secretion by pericytes in a 3D brain microvessel model
Source: EMBO Mol Med. 2025 Oct 16;17(11):3110–38. doi: 10.1038/s44321-025-00319-y (PMC12603187; doi:10.1038/s44321-025-00319-y)
Supplement: Supplementary file 2 — Source data Fig. 1 [file 44321_2025_319_MOESM2_ESM.zip]

Archive with 106 entries (98 files):
- Figure 1/Panel A/
- Figure 1/Panel B/
- Figure 1/Panel B/MAX_PC57_2_mCherry_HBVPs_white_vWF_red_Dapi_blue.tif
- Figure 1/Panel C/
- Figure 1/Panel C/Figure_1_C_Percyte_Coverage_Quantification.xlsx
- Figure 1/Panel C/README.txt
- Figure 1/Panel D/
- Figure 1/Panel D/Figure 1 MAX_PC48_6 aSMA Top.jpg
- Figure 1/Panel D/Figure 1_MAX_PC48_6 aSMA Bottom.jpg
- Figure 1/Panel D/Figure 1_MAX_PC48_6 DAPI Bottom.tif
- Figure 1/Panel D/Figure 1_MAX_PC48_6 DAPI Top.tif
- Figure 1/Panel D/Figure1_MAX_PC48_6 VECAD Bottom.jpg
- Figure 1/Panel D/Figure1_MAX_PC48_6 VECAD Top.jpg
- Figure 1/Panel D/Figure1_MAX_PC48_6_Bottom Composite.jpg
- Figure 1/Panel D/Figure1_MAX_PC48_6_Top_Composite.jpg
- Figure 1/Panel E/
- Figure 1/Panel E/MAX_PC59_5_1_Device_media_only_Bcatenin.jpg
- Figure 1/Panel E/MAX_PC59_5_1_Device_media_only_laminin.jpg
- Figure 1/Panel E/MAX_PC59_5_1_Device_media_only_PDGFRB.jpg
- Figure 1/Panel E/MAX_PC59_5_1_Device_media_only_ZO_1.jpg
- Figure 1/Panel E/MAX_PC74_1_5_1_Collagen4.tif
- Figure 1/Panel E/MAX_PC74_1_5_1NG2.tif
- Figure 1/Panel E/Merge_PDGFRB_Laminin_DAPI_Merge.tif
- Figure 1/Panel E/NG2_Collagen4_DAPI_Merge.tif
- Figure 1/Panel F/
- Figure 1/Panel F/5_1 HBMEC_HBVP devices/
- Figure 1/Panel F/5_1 HBMEC_HBVP devices/PC62_3_Before_0min.tif
- Figure 1/Panel F/5_1 HBMEC_HBVP devices/PC62_3_Before_5min.tif
- Figure 1/Panel F/5_1 HBMEC_HBVP devices/PC62_4_Before_Time0.tif
- Figure 1/Panel F/5_1 HBMEC_HBVP devices/PC62_4_Before_Time5.tif
- Figure 1/Panel F/5_1 HBMEC_HBVP devices/PC63_10_Before_Time0.tif
- Figure 1/Panel F/5_1 HBMEC_HBVP devices/PC63_10_Before_Time5minutes.tif
- Figure 1/Panel F/5_1 HBMEC_HBVP devices/PC63_12_Before_0minutes.tif
- Figure 1/Panel F/5_1 HBMEC_HBVP devices/PC63_12_Before_5minutes.tif
- Figure 1/Panel F/5_1 HBMEC_HBVP devices/PC63_3_Before_5min_channeloutline.tif
- Figure 1/Panel F/5_1 HBMEC_HBVP devices/PC63_3_Before_5minutes.tif
- Figure 1/Panel F/5_1 HBMEC_HBVP devices/PC63_5_Before_Time0.tif
- Figure 1/Panel F/5_1 HBMEC_HBVP devices/PC63_5_Before_Time5.tif
- Figure 1/Panel F/5_1 HBMEC_HBVP devices/PC64_1_Before_0min_channeloutline.tif
- Figure 1/Panel F/5_1 HBMEC_HBVP devices/PC64_1_Before_5min_channeloutline.tif
- Figure 1/Panel F/5_1 HBMEC_HBVP devices/PC64_10_Before_0min_Channeloutline.tif
- Figure 1/Panel F/5_1 HBMEC_HBVP devices/PC64_10_Before_5min_Channeloutline.tif
- Figure 1/Panel F/5_1 HBMEC_HBVP devices/PC64_8_Before_0min_Channeloutline.tif
- Figure 1/Panel F/5_1 HBMEC_HBVP devices/PC64_8_Before_5min_Channeloutline.tif
- Figure 1/Panel F/5_1 HBMEC_HBVP devices/PC64_9_Before_0min_channeloutline.tif
- Figure 1/Panel F/5_1 HBMEC_HBVP devices/PC64_9_Before_5min_Channeloutline.tif
- Figure 1/Panel F/5_1 HBMEC_HBVP devices/PC79_1_Top_before_Jan292025_channel14.tif
- Figure 1/Panel F/5_1 HBMEC_HBVP devices/PC79_1_Top_before_Jan292025_channel4.tif
- Figure 1/Panel F/5_1 HBMEC_HBVP devices/PC79_10_Bottom_Before_Jan28_channel15.tif
- Figure 1/Panel F/5_1 HBMEC_HBVP devices/PC79_10_Bottom_Before_Jan28_channel5.tif
- Figure 1/Panel F/5_1 HBMEC_HBVP devices/PC79_11_Bottom_Before_Jan28_channel15.tif
- Figure 1/Panel F/5_1 HBMEC_HBVP devices/PC79_11_Bottom_Before_Jan28_channel5.tif
- Figure 1/Panel F/5_1 HBMEC_HBVP devices/PC79_12_Bottom_Before_Jan28_channel16.tif
- Figure 1/Panel F/5_1 HBMEC_HBVP devices/PC79_12_Bottom_Before_Jan28_channel6.tif
- Figure 1/Panel F/5_1 HBMEC_HBVP devices/PC79_13_Top_Before_Jan28_channel15.tif
- Figure 1/Panel F/5_1 HBMEC_HBVP devices/PC79_13_Top_Before_Jan28_channel5.tif
- Figure 1/Panel F/5_1 HBMEC_HBVP devices/PC79_14_Top_Before_Jan28_channel15.tif
- Figure 1/Panel F/5_1 HBMEC_HBVP devices/PC79_14_Top_Before_Jan28_channel5.tif
- Figure 1/Panel F/5_1 HBMEC_HBVP devices/PC79_15_Bottom_Before_Jan28_channel15.tif
- Figure 1/Panel F/5_1 HBMEC_HBVP devices/PC79_15_Bottom_Before_Jan28_channel5.tif
- Figure 1/Panel F/5_1 HBMEC_HBVP devices/PC79_16_Bottom_Before_Jan28_channel15.tif
- Figure 1/Panel F/5_1 HBMEC_HBVP devices/PC79_16_Bottom_Before_Jan28_channel5.tif
- Figure 1/Panel F/5_1 HBMEC_HBVP devices/PC79_2_Bottom_Before_AKB_Jan28_channel16.tif
- Figure 1/Panel F/5_1 HBMEC_HBVP devices/PC79_2_Bottom_Before_AKB_Jan28_channel6.tif
- Figure 1/Panel F/5_1 HBMEC_HBVP devices/PC79_5_Bottom_Before_Jan28_channel15.tif
- Figure 1/Panel F/5_1 HBMEC_HBVP devices/PC79_5_Bottom_Before_Jan28_channel5.tif
- Figure 1/Panel F/5_1 HBMEC_HBVP devices/PC79_6_Bottom_Before_Jan28_channel14.tif
- Figure 1/Panel F/5_1 HBMEC_HBVP devices/PC79_6_Bottom_Before_Jan28_channel4.tif
- Figure 1/Panel F/5_1 HBMEC_HBVP devices/PC79_8_Before_Jan28__only_left_channel16.tif
- Figure 1/Panel F/5_1 HBMEC_HBVP devices/PC79_8_Before_Jan28__only_left_channel6.tif
- Figure 1/Panel F/5_1 HBMEC_HBVP devices/PC79_9_Before_Jan28_channel15.tif
- Figure 1/Panel F/5_1 HBMEC_HBVP devices/PC79_9_Before_Jan28_channel5.tif
- Figure 1/Panel F/5_1 HBMEC_HBVP devices/RoiSet_PC62_64_65_Before_Treatment.zip
- Figure 1/Panel F/5_1 HBMEC_HBVP devices/RoiSet_PC79_Before_Treatment_In_Order.zip
- Figure 1/Panel F/5_1 HBMEC_HBVP vs HBMEC only Permeability Analysis.xlsx
- Figure 1/Panel F/HBMEC only/
- Figure 1/Panel F/HBMEC only/PC77_11_HBMEC_only_Bottom_Jan82025_channel4.tif
- Figure 1/Panel F/HBMEC only/PC77_11_HBMEC_only_Bottom_Jan82025_channel8.tif
- Figure 1/Panel F/HBMEC only/PC77_12_HBMEC_only_Bottom_Jan82025_channel14.tif
- Figure 1/Panel F/HBMEC only/PC77_12_HBMEC_only_Bottom_Jan82025_channel4.tif
- Figure 1/Panel F/HBMEC only/PC77_12_HBMEC_only_Bottom_Jan82025_channel9.tif
- Figure 1/Panel F/HBMEC only/PC77_2_HBMEC_only_Bottom_Jan82025_channel14.tif
- Figure 1/Panel F/HBMEC only/PC77_2_HBMEC_only_Bottom_Jan82025_channel4.tif
- Figure 1/Panel F/HBMEC only/PC77_3_HBMEC_only_Top_Jan82025_channel13.tif
- Figure 1/Panel F/HBMEC only/PC77_3_HBMEC_only_Top_Jan82025_channel3.tif
- Figure 1/Panel F/HBMEC only/PC77_4_HBMEC_only_Bottom_Jan82025_channel13.tif
- Figure 1/Panel F/HBMEC only/PC77_4_HBMEC_only_Bottom_Jan82025_channel3.tif
- Figure 1/Panel F/HBMEC only/PC77_5_HBMEC_only_Top_Jan82025_channel13.tif
- Figure 1/Panel F/HBMEC only/PC77_5_HBMEC_only_Top_Jan82025_channel3.tif
- Figure 1/Panel F/HBMEC only/PC77_5_HBMEC_only_Top_Jan82025_channel3_2.tif
- Figure 1/Panel F/HBMEC only/PC77_5_HBMEC_only_Top_Jan82025_channel8_2.tif
- Figure 1/Panel F/HBMEC only/PC77_6_HBMEC_only_Top_Jan82025_channel3.tif
- Figure 1/Panel F/HBMEC only/PC77_6_HBMEC_only_Top_Jan82025_channel8.tif
- Figure 1/Panel F/HBMEC only/PC77_7_HBMEC_only_Bottom_Jan82025_channel4.tif
- Figure 1/Panel F/HBMEC only/PC77_7_HBMEC_only_Bottom_Jan82025_channel8.tif
- Figure 1/Panel F/HBMEC only/PC77_7_HBMEC_only_Bottom_Jan82025_channel9.tif
- Figure 1/Panel F/HBMEC only/PC79_17_HBMEC_only_Top_Jan282025_channel16.tif
- Figure 1/Panel F/HBMEC only/PC79_17_HBMEC_only_Top_Jan282025_channel6.tif
- Figure 1/Panel F/HBMEC only/PC79_18_HBMEC_only_Top_Jan282025_channel15.tif
- Figure 1/Panel F/HBMEC only/PC79_18_HBMEC_only_Top_Jan282025_channel5.tif
- Figure 1/Panel F/HBMEC only/PC79_19_HBMEC_only_Bottom_Jan282025_channel13.tif
- Figure 1/Panel F/HBMEC only/PC79_19_HBMEC_only_Bottom_Jan282025_channel3.tif
- Figure 1/Panel F/HBMEC only/PC79_20_HBMEC_only_Bottom_Jan282025_channel14.tif
- Figure 1/Panel F/HBMEC only/PC79_20_HBMEC_only_Bottom_Jan282025_channel4.tif
- Figure 1/Panel F/HBMEC only/RoiSet_In_order_Jan142025.zip
- Figure 1/Panel F/HBMEC only/RoiSet_PC79_Devices_In_Order.zip
