# Supplementary material for: Plasmodium falciparum impairs Ang-1 secretion by pericytes in a 3D brain microvessel model
Source: EMBO Mol Med. 2025 Oct 16;17(11):3110–38. doi: 10.1038/s44321-025-00319-y (PMC12603187; doi:10.1038/s44321-025-00319-y)
Supplement: Supplementary file 2 — Source data Fig. 1 [file 44321_2025_319_MOESM2_ESM.zip › Figure 1/Panel C/Figure_1_C_Percyte_Coverage_Quantification.xlsx]

## Sheet: Sheet1
Device Name	Top or Bottom	VWF Endothelial Area	mCherry Pericyte Area	Area covered by pericytes	Percentage of coverage	Average of top and bottom
PC58_1	Top	1.8989e+06	616659	580833	30.5879	32.8047
PC58_1	Bottom	1.78908e+06	706420	626563	35.0215
PC58_6	Top	1.76788e+06	697673	619799	35.0588	36.1672
PC58_6	Bottom	1.49444e+06	710902	557061	37.2755
PC58_9	Top	1.34106e+06	392671	298073	22.2266	23.2259
PC58_9	Bottom	1.22125e+06	434117	295850	24.2252
PC58_10	Top	1.81981e+06	528569	458105	25.1733	25.4276
PC58_10	Bottom	1.32676e+06	517969	340739	25.6819
PC55_10	Top	1.39886e+06	380139	292055	20.878	19.5904
PC55_10	Bottom	1.71243e+06	407684	313422	18.3028
PC57_1	Top	1.47796e+06	563307	445485	30.1419	33.1009
PC57_1	Bottom	1.08719e+06	699669	392040	36.0599
PC57_2	Top	1.45276e+06	517113	424011	29.1866	29.6956	Image used for Fig 1 Panel B
PC57_2	Bottom	1.22846e+06	513501	371052	30.2046
PC57_3	Top	1.23199e+06	588980	408475	33.1559	32.9792
PC57_3	Bottom	1.0704e+06	547881	351117	32.8025
PC57_5	Top	1.48555e+06	712772	561795	37.8173	39.3497
PC57_5	Bottom	1.56864e+06	782974	641293	40.882
PC57_7	Top	1.0555e+06	587225	338361	32.0569	32.8416
PC57_7	Bottom	1.39116e+06	657736	467794	33.6263
PC57_8	Top	1.5573e+06	601811	465241	29.8749	31.2232
PC57_8	Bottom	1.73536e+06	709543	565235	32.5716
PC57_9	Top	1.36898e+06	783002	562128	41.0618	39.9478
PC57_9	Bottom	1.64267e+06	771911	637913	38.8339
PC57_11	Top	1.64473e+06	492986	410124	24.9356	29.3593
PC57_11	Bottom	895661	596504	302582	33.7831
PC57_12	Top	1.55017e+06	335525	279610	18.0374	20.2995
PC57_12	Bottom	1.57065e+06	446928	354364	22.5617
PC55_4	Top	719312	273189	135581	18.8486	19.605
PC55_4	Bottom	1.42889e+06	359263	290940	20.3613
PC55_5	Top	1.65803e+06	376843	315209	19.0111	20.8989
PC55_5	Bottom	1.26465e+06	484561	288172	22.7867
PC55_7	Top	957410	260278	155025	16.1922	16.9349
PC55_7	Bottom	1.44565e+06	311674	255557	17.6776
In total have 17 devices
Total Average:	28.4383		Total Average Top	27.3085	Total Average Bottom	29.5681
Without PC55_7	29.1573
