# Supplementary material for: Plasmodium falciparum impairs Ang-1 secretion by pericytes in a 3D brain microvessel model
Source: EMBO Mol Med. 2025 Oct 16;17(11):3110–38. doi: 10.1038/s44321-025-00319-y (PMC12603187; doi:10.1038/s44321-025-00319-y)
Supplement: Supplementary file 2 — Source data Fig. 1 [file 44321_2025_319_MOESM2_ESM.zip › Figure 1/Panel C/README.txt]

Device Tilescans, mCherry pericyte masks and endothelial (vWF) masks are uploaded onto BioImage Archive. Masks were generated by first splitting the tilescan Z-stack of each channel into the microvessel top and bottom surface (usually by duplication of the image first taking slices 1-middle of the channels (bottom microvessel surface) and then creating a second Z-stack from middle-the last slice (top microvessel surface), creating a maximum projection of both the top and bottom surfaces using Z Project function of ImageJ and then generating a mask of each by using the threshold function on ImageJ and the area covered by pericytes then calculated by use of the ImageCalculator AND function which took the area of the pericyte mask that overlapped with the HBMEC mask. The resultant area was divided by the area of the HBMEC mask to obtain the percent coverage values used in this panel.
