# Supplementary material for: Plasmodium falciparum impairs Ang-1 secretion by pericytes in a 3D brain microvessel model
Source: EMBO Mol Med. 2025 Oct 16;17(11):3110–38. doi: 10.1038/s44321-025-00319-y (PMC12603187; doi:10.1038/s44321-025-00319-y)
Supplement: Supplementary file 2 — Source data Fig. 1 [file 44321_2025_319_MOESM2_ESM.zip › Figure 1/Panel F/5_1 HBMEC_HBVP vs HBMEC only Permeability Analysis.xlsx]

## Sheet: Sheet1
Permeability comparison between 5:1 HBMEC:HBVP microvessels and HBMEC only microvessels
5:1 HBMEC:HBVP microvessels				HBMEC only microvessels
Device	Permeability (x10^-6 cm/s)			Device	Permeability (x10^-6 cm/s)
PC63_12	2.50246			PC77.2	4.28368
PC63_5	1.23943			PC77.3	1.09038
PC63_3	0.133382			PC77.4	0.738406
PC62_4	1.02349			PC77.5	3.04799
PC62_3	0.613356			PC77.6	2.20038
PC64_1	1.61276			PC77.7	1.46463
PC64_8	1.68873			PC77.11	2.2712
PC64_9	0.428499			PC77.12	3.92625
PC64_10	1.36544			PC79.17	0.570852
PC79_1	0.684138			PC79.18	1.1829
PC79_2	0.513816			PC79.19	2.7954
PC79_5	1.39451			PC79.20	0.599589
PC79_6	3.42439
PC79_7	2.4974
PC79_8	0.449763
PC79_9	0.340253
PC79_10	1.91429
PC79_11	2.26497
PC79_12	3.37214
PC79_13	4.34942
PC79_14	0.755784
PC79_15	0.061957
PC79_16	0.882807
