# Supplementary material for: Plasmodium falciparum impairs Ang-1 secretion by pericytes in a 3D brain microvessel model
Source: EMBO Mol Med. 2025 Oct 16;17(11):3110–38. doi: 10.1038/s44321-025-00319-y (PMC12603187; doi:10.1038/s44321-025-00319-y)
Supplement: Supplementary file 3 — Source data Fig. 2 [file 44321_2025_319_MOESM3_ESM.zip]

Archive with 9 entries (7 files):
- Figure 2/Panel A and C/
- Figure 2/Panel A and C/Amira_OrthoView_Slice228.png
- Figure 2/Panel A and C/Amira_OrthoView_Slice228_Segmentation.PNG
- Figure 2/Panel B/
- Figure 2/Panel B/README.txt
- Figure 2/Panel B/Vessel_Bottom_Surface_Complete_Endo_and_Pericytes_177.jpg
- Figure 2/Panel B/Vessel_Bottom_Surface_Complete_Pericytes_only_177.jpg
- Figure 2/Panel B/Vessel_Top_Surface_Complete_Endo_and_Pericytes_177.jpg
- Figure 2/Panel B/Vessel_Top_Surface_Complete_Pericytes_Only_177.jpg
