# Supplementary material for: Plasmodium falciparum impairs Ang-1 secretion by pericytes in a 3D brain microvessel model
Source: EMBO Mol Med. 2025 Oct 16;17(11):3110–38. doi: 10.1038/s44321-025-00319-y (PMC12603187; doi:10.1038/s44321-025-00319-y)
Supplement: Supplementary file 3 — Source data Fig. 2 [file 44321_2025_319_MOESM3_ESM.zip › Figure 2/Panel B/README.txt]

Snapshots of segmented endothelial cells and pericytes were taken on Amira and adjusted to a contrast of 177 to improve visualisation of the different cells in 3D space.
