# Supplementary material for: Plasmodium falciparum impairs Ang-1 secretion by pericytes in a 3D brain microvessel model
Source: EMBO Mol Med. 2025 Oct 16;17(11):3110–38. doi: 10.1038/s44321-025-00319-y (PMC12603187; doi:10.1038/s44321-025-00319-y)
Supplement: Supplementary file 4 — Source data Fig. 3 [file 44321_2025_319_MOESM4_ESM.zip]

Archive with 97 entries (89 files):
- Figure 3/Panel A/
- Figure 3/Panel A/Brightfield_2Channel_Images/
- Figure 3/Panel A/Brightfield_2Channel_Images/Bright_field_Microvessel_iRBC_Egress_Media.tif
- Figure 3/Panel A/Brightfield_2Channel_Images/Bright_field_Microvessel_Media_only.tif
- Figure 3/Panel A/iRBC_Egress_Media_only_permeability_analysis_timepoint_masks/
- Figure 3/Panel A/iRBC_Egress_Media_only_permeability_analysis_timepoint_masks/PC62_7_Bottom_RM_slice_12.tif
- Figure 3/Panel A/iRBC_Egress_Media_only_permeability_analysis_timepoint_masks/PC62_7_Bottom_RM_slice_2.tif
- Figure 3/Panel A/iRBC_Egress_Media_only_permeability_analysis_timepoint_masks/PC62_7_Top_RM_slice_12.tif
- Figure 3/Panel A/iRBC_Egress_Media_only_permeability_analysis_timepoint_masks/PC62_7_Top_RM_slice_2.tif
- Figure 3/Panel A/iRBC_Egress_Media_only_permeability_analysis_timepoint_masks/PC63_11_Bottom_RM_slice_13.tif
- Figure 3/Panel A/iRBC_Egress_Media_only_permeability_analysis_timepoint_masks/PC63_11_Bottom_RM_slice_23.tif
- Figure 3/Panel A/iRBC_Egress_Media_only_permeability_analysis_timepoint_masks/PC63_11_Top_RM_slice_13.tif
- Figure 3/Panel A/iRBC_Egress_Media_only_permeability_analysis_timepoint_masks/PC63_11_Top_RM_slice_23.tif
- Figure 3/Panel A/iRBC_Egress_Media_only_permeability_analysis_timepoint_masks/PC63_2_Bottom_RM_slice_18.tif
- Figure 3/Panel A/iRBC_Egress_Media_only_permeability_analysis_timepoint_masks/PC63_2_Bottom_RM_slice_28.tif
- Figure 3/Panel A/iRBC_Egress_Media_only_permeability_analysis_timepoint_masks/PC63_2_Top_RM_slice_18.tif
- Figure 3/Panel A/iRBC_Egress_Media_only_permeability_analysis_timepoint_masks/PC63_2_Top_RM_slice_28.tif
- Figure 3/Panel A/iRBC_Egress_Media_only_permeability_analysis_timepoint_masks/PC63_3_Bottom_SM_slice_12.tif
- Figure 3/Panel A/iRBC_Egress_Media_only_permeability_analysis_timepoint_masks/PC63_3_Bottom_SM_slice_2.tif
- Figure 3/Panel A/iRBC_Egress_Media_only_permeability_analysis_timepoint_masks/PC63_7_Bottom_RM_slice_11.tif
- Figure 3/Panel A/iRBC_Egress_Media_only_permeability_analysis_timepoint_masks/PC63_7_Bottom_RM_slice_21.tif
- Figure 3/Panel A/iRBC_Egress_Media_only_permeability_analysis_timepoint_masks/PC63_7_Top_RM_slice_11.tif
- Figure 3/Panel A/iRBC_Egress_Media_only_permeability_analysis_timepoint_masks/PC63_7_Top_RM_slice_21.tif
- Figure 3/Panel A/iRBC_Egress_Media_only_permeability_analysis_timepoint_masks/PC63_8_Bottom_RM_slice_12.tif
- Figure 3/Panel A/iRBC_Egress_Media_only_permeability_analysis_timepoint_masks/PC63_8_Bottom_RM_slice_22.tif
- Figure 3/Panel A/iRBC_Egress_Media_only_permeability_analysis_timepoint_masks/PC63_8_Top_RM_slice_12.tif
- Figure 3/Panel A/iRBC_Egress_Media_only_permeability_analysis_timepoint_masks/PC63_8_Top_RM_slice_22.tif
- Figure 3/Panel A/iRBC_Egress_Media_only_permeability_analysis_timepoint_masks/PC64_11_Bottom_RM_slice_19.tif
- Figure 3/Panel A/iRBC_Egress_Media_only_permeability_analysis_timepoint_masks/PC64_11_Bottom_RM_slice_9.tif
- Figure 3/Panel A/iRBC_Egress_Media_only_permeability_analysis_timepoint_masks/PC64_11_Top_RM_slice_19.tif
- Figure 3/Panel A/iRBC_Egress_Media_only_permeability_analysis_timepoint_masks/PC64_11_Top_RM_slice_9.tif
- Figure 3/Panel A/iRBC_Egress_Media_only_permeability_analysis_timepoint_masks/PC64_12_Bottom_RM_slice_19.tif
- Figure 3/Panel A/iRBC_Egress_Media_only_permeability_analysis_timepoint_masks/PC64_12_Bottom_RM_slice_9.tif
- Figure 3/Panel A/iRBC_Egress_Media_only_permeability_analysis_timepoint_masks/PC64_12_Top_RM_slice_19.tif
- Figure 3/Panel A/iRBC_Egress_Media_only_permeability_analysis_timepoint_masks/PC64_12_Top_RM_slice_9.tif
- Figure 3/Panel A/iRBC_Egress_Media_only_permeability_analysis_timepoint_masks/PC64_5_Bottom_RM_slice_18.tif
- Figure 3/Panel A/iRBC_Egress_Media_only_permeability_analysis_timepoint_masks/PC64_5_Bottom_RM_slice_8.tif
- Figure 3/Panel A/iRBC_Egress_Media_only_permeability_analysis_timepoint_masks/PC64_5_Top_RM_slice_18.tif
- Figure 3/Panel A/iRBC_Egress_Media_only_permeability_analysis_timepoint_masks/PC64_5_Top_RM_slice_8.tif
- Figure 3/Panel A/Media_only_permeability_analysis_timepoint_masks/
- Figure 3/Panel A/Media_only_permeability_analysis_timepoint_masks/PC62_3_Bottom_SM_slice_12.tif
- Figure 3/Panel A/Media_only_permeability_analysis_timepoint_masks/PC62_3_Bottom_SM_slice_2.tif
- Figure 3/Panel A/Media_only_permeability_analysis_timepoint_masks/PC62_3_Top_SM_slice_12.tif
- Figure 3/Panel A/Media_only_permeability_analysis_timepoint_masks/PC62_3_Top_SM_slice_2.tif
- Figure 3/Panel A/Media_only_permeability_analysis_timepoint_masks/PC62_4_Bottom_SM_slice_12.tif
- Figure 3/Panel A/Media_only_permeability_analysis_timepoint_masks/PC62_4_Bottom_SM_slice_2.tif
- Figure 3/Panel A/Media_only_permeability_analysis_timepoint_masks/PC62_4_Top_SM_slice_12.tif
- Figure 3/Panel A/Media_only_permeability_analysis_timepoint_masks/PC62_4_Top_SM_slice_2.tif
- Figure 3/Panel A/Media_only_permeability_analysis_timepoint_masks/PC63_10_Bottom_SM_slice_10.tif
- Figure 3/Panel A/Media_only_permeability_analysis_timepoint_masks/PC63_10_Bottom_SM_slice_20.tif
- Figure 3/Panel A/Media_only_permeability_analysis_timepoint_masks/PC63_10_Top_SM_slice_10.tif
- Figure 3/Panel A/Media_only_permeability_analysis_timepoint_masks/PC63_10_Top_SM_slice_20.tif
- Figure 3/Panel A/Media_only_permeability_analysis_timepoint_masks/PC63_12_Bottom_SM_slice_10.tif
- Figure 3/Panel A/Media_only_permeability_analysis_timepoint_masks/PC63_12_Bottom_SM_slice_20.tif
- Figure 3/Panel A/Media_only_permeability_analysis_timepoint_masks/PC63_12_Top_SM_slice_10.tif
- Figure 3/Panel A/Media_only_permeability_analysis_timepoint_masks/PC63_12_Top_SM_slice_20.tif
- Figure 3/Panel A/Media_only_permeability_analysis_timepoint_masks/PC63_3_Top_SM_slice_12.tif
- Figure 3/Panel A/Media_only_permeability_analysis_timepoint_masks/PC63_3_Top_SM_slice_2.tif
- Figure 3/Panel A/Media_only_permeability_analysis_timepoint_masks/PC63_5_Bottom_SM_slice_10.tif
- Figure 3/Panel A/Media_only_permeability_analysis_timepoint_masks/PC63_5_Bottom_SM_slice_20.tif
- Figure 3/Panel A/Media_only_permeability_analysis_timepoint_masks/PC63_5_Top_SM_slice_10.tif
- Figure 3/Panel A/Media_only_permeability_analysis_timepoint_masks/PC63_5_Top_SM_slice_20.tif
- Figure 3/Panel A/Media_only_permeability_analysis_timepoint_masks/PC64_1_Bottom_SM_slice_17.tif
- Figure 3/Panel A/Media_only_permeability_analysis_timepoint_masks/PC64_1_Bottom_SM_slice_7.tif
- Figure 3/Panel A/Media_only_permeability_analysis_timepoint_masks/PC64_1_Top_SM_slice_17.tif
- Figure 3/Panel A/Media_only_permeability_analysis_timepoint_masks/PC64_1_Top_SM_slice_7.tif
- Figure 3/Panel A/Media_only_permeability_analysis_timepoint_masks/PC64_10_Bottom_SM_slice_14.tif
- Figure 3/Panel A/Media_only_permeability_analysis_timepoint_masks/PC64_10_Bottom_SM_slice_4.tif
- Figure 3/Panel A/Media_only_permeability_analysis_timepoint_masks/PC64_10_Top_SM_slice_14.tif
- Figure 3/Panel A/Media_only_permeability_analysis_timepoint_masks/PC64_10_Top_SM_slice_4.tif
- Figure 3/Panel A/Media_only_permeability_analysis_timepoint_masks/PC64_8_Bottom_SM_slice_13.tif
- Figure 3/Panel A/Media_only_permeability_analysis_timepoint_masks/PC64_8_Bottom_SM_slice_23.tif
- Figure 3/Panel A/Media_only_permeability_analysis_timepoint_masks/PC64_8_Top_SM_slice_13.tif
- Figure 3/Panel A/Media_only_permeability_analysis_timepoint_masks/PC64_8_Top_SM_slice_23.tif
- Figure 3/Panel A/Media_only_permeability_analysis_timepoint_masks/PC64_9_Bottom_SM_slice_10.tif
- Figure 3/Panel A/Media_only_permeability_analysis_timepoint_masks/PC64_9_Bottom_SM_slice_20.tif
- Figure 3/Panel A/Media_only_permeability_analysis_timepoint_masks/PC64_9_Top_SM_slice_10.tif
- Figure 3/Panel A/Media_only_permeability_analysis_timepoint_masks/PC64_9_Top_SM_slice_20.tif
- Figure 3/Panel A/README.txt
- Figure 3/Panel A/RoiSet_in_order_plus_PC88_PC90_July242025.zip
- Figure 3/Panel B/
- Figure 3/Panel B/~$Media_only_vs_iRBC_Egress_Media_Microvessel_Permeability_Quantification.xlsx
- Figure 3/Panel B/Media_only_vs_iRBC_Egress_Media_Microvessel_Permeability_Quantification.xlsx
- Figure 3/Panel C/
- Figure 3/Panel C/MAX_PC48_10_5_1_HBVP_HBMEC_iRBC_egress_media_VECAD_20550_DAPI._17500.tif
- Figure 3/Panel C/MAX_PC48_6_5_1_HBVP_HBMEC_media_only_VECAD_20550_DAPI_17500.tif
- Figure 3/Panel C/README.txt
- Figure 3/Panel C/ROI_MAX_PC48_10_5_1_HBVP_HBMEC_iRBC_Egress_media_VECAD_20550_DAPI._17500_75_75um_Scale10um.tif
- Figure 3/Panel C/ROI_MAX_PC48_6_5_1_HBVP_HBMEC_media_only_VECAD_20550_DAPI_17500_75_75um_Scale10um.tif
- Figure 3/Panel C/Thumbs.db
- Figure 3/Panel D/
- Figure 3/Panel D/Claudin_5_Western_Blot_analysis.xlsx
- Figure 3/Panel D/Claudin_5_Western_Blot_Raw_Images_with_annotation.jpg
- Figure 3/Panel D/Thumbs.db
- Figure 3/Panel E/
- Figure 3/Panel E/VE_Cadherin_Western_Blot_analysis.xlsx
- Figure 3/Panel E/VE_Cadherin_Western_Blot_Raw_Images_with_annotation.jpg
