# Supplementary material for: Plasmodium falciparum impairs Ang-1 secretion by pericytes in a 3D brain microvessel model
Source: EMBO Mol Med. 2025 Oct 16;17(11):3110–38. doi: 10.1038/s44321-025-00319-y (PMC12603187; doi:10.1038/s44321-025-00319-y)
Supplement: Supplementary file 4 — Source data Fig. 3 [file 44321_2025_319_MOESM4_ESM.zip › Figure 3/Panel A/README.txt]

In Figure 3A, the microvessels shown are PC62_3 as the media only condition and PC62_7 as the representative iRBC-egress media condition (denoted as RM in the images below). The ROI set used to denote the vessel area and collagen area is included below in ascending PC device number.
