# Supplementary material for: Plasmodium falciparum impairs Ang-1 secretion by pericytes in a 3D brain microvessel model
Source: EMBO Mol Med. 2025 Oct 16;17(11):3110–38. doi: 10.1038/s44321-025-00319-y (PMC12603187; doi:10.1038/s44321-025-00319-y)
Supplement: Supplementary file 4 — Source data Fig. 3 [file 44321_2025_319_MOESM4_ESM.zip › Figure 3/Panel B/Media_only_vs_iRBC_Egress_Media_Microvessel_Permeability_Quantification.xlsx]

## Sheet: Sheet1
Apparent permeability between microvessels treated with media only or iRBC-egress media for 18 hours.
Media only			iRBC-egress media
Device	Permeability (x10^-6 cm/s)			Permeability (x10^-6 cm/s)
PC62_3 Bottom channel	2.9345		PC62_7 Bottom channel	17.8212
PC62_3 Top channel	4.20454		PC62_7 Top channel	18.7958
PC62_4 Bottom channel	0.656235		PC63_2 Bottom channel	7.60168
PC62_4 Top channel	0.032292		PC63_2 Top channel	9.292
PC63_3 Bottom channel	3.05224		PC63_7 Bottom channel	41.7865
PC63_3 Top channel	3.75891		PC63_7 Top channel	21.2069
PC63_5 Bottom channel	8.91628		PC63_8 Bottom channel	29.2991
PC63_5 Top channel	12.4573		PC63_8 Top channel	15.8928
PC63_10 Bottom channel	4.8085		PC63_11 Bottom channel	2.32085
PC63_10 Top channel	8.3514		PC63_11 Top channel	1.90191
PC63_12 Bottom channel	6.11963		PC64_5 Bottom channel	23.5623
PC63_12 Top channel	6.24073		PC64_5 Top channel	15.3212
PC64_1 Bottom channel	1.95115		PC64_11 Bottom channel	10.6295
PC64_1 Top channel	0.401615		PC64_11 Top channel	5.68227
PC64_8 Bottom channel	2.32075		PC64_12 Bottom channel	6.6793
PC64_8 Top channel	2.99467		PC64_12 Top channel	10.5062
PC64_9 Bottom channel	1.36341
PC64_9 Top channel	1.62569
PC64_10 Bottom channel	0.7384
PC64_10 Top channel	0.837943
