# Supplementary material for: Plasmodium falciparum impairs Ang-1 secretion by pericytes in a 3D brain microvessel model
Source: EMBO Mol Med. 2025 Oct 16;17(11):3110–38. doi: 10.1038/s44321-025-00319-y (PMC12603187; doi:10.1038/s44321-025-00319-y)
Supplement: Supplementary file 4 — Source data Fig. 3 [file 44321_2025_319_MOESM4_ESM.zip › Figure 3/Panel C/README.txt]

Z-projection images of brain microvessels treated for 18 hours with either media only or iRBC-egress media were adjusted to 20550 for VE-cadherin and 17500 for DAPI to allow comparison of VE-cadherin junctions and visualisation of cytoadhered iRBC-egress products. Zoomed ROIs are 75 by 75 microns. 
