# Supplementary material for: Plasmodium falciparum impairs Ang-1 secretion by pericytes in a 3D brain microvessel model
Source: EMBO Mol Med. 2025 Oct 16;17(11):3110–38. doi: 10.1038/s44321-025-00319-y (PMC12603187; doi:10.1038/s44321-025-00319-y)
Supplement: Supplementary file 4 — Source data Fig. 3 [file 44321_2025_319_MOESM4_ESM.zip › Figure 3/Panel D/Claudin_5_Western_Blot_analysis.xlsx]

## Sheet: Sheet1
Western Blot analysis:
Claudin-5	Replicates 1-3
Condition	Area	Mean intensity	Perimeter	IntDen	RawIntDen	Subtracted background IntDen		Normalized to B-tub					Percentage of media																		0.0549065
Media Rep1	3.23555e+07	0.674	22980.5	2.1807e+07	2146.63	5.74778e+06		0.104736					104.313
Egress media Rep1	3.23555e+07	0.612	22980.5	1.97907e+07	1948.15	3.73141e+06		0.109253																							0.0521731
Media Rep2	3.23555e+07	0.643	22980.5	2.08099e+07	2048.48	4.75065e+06		0.122142					69.2847
Egress media Rep2	3.23555e+07	0.576	22980.5	1.86236e+07	1833.26	2.56434e+06		0.0846256
Media Rep3	3.23555e+07	0.613	22980.5	1.98236e+07	1951.39	3.76435e+06		0.0816922					64.2536
Egress media Rep3	3.23555e+07	0.573	22980.5	1.85455e+07	1825.58	2.48625e+06		0.0524902
Background	3.23555e+07	0.496	22980.5	1.60593e+07	1580.84	0
B-tubulin
Media Rep1	1.85397e+07	6.825	19755.8	1.26525e+08	12454.8	5.48786e+07
Egress media Rep1	1.85397e+07	5.707	19755.8	1.058e+08	10414.7	3.41538e+07
Media Rep2	1.85397e+07	5.962	19755.8	1.10541e+08	10881.3	3.88945e+07
Egress media Rep2	1.85397e+07	5.499	19755.8	1.01948e+08	10035.5	3.03022e+07
Media Rep3	1.85397e+07	6.35	19755.8	1.17726e+08	11588.6	4.60796e+07
Egress media Rep3	1.85397e+07	6.419	19755.8	1.19012e+08	11715.2	4.73659e+07
Background	1.85397e+07	3.864	19755.8	7.1646e+07	7052.66	0
Claudin-5 Replicates 4-5 (May15_2025)	Area	Mean intensity	Perimeter	IntDen	RawIntDen	Subtracted background IntDen		Normalized to B-tub
Media Rep4	1.8753e+07	0.526	19554.2	9.85649e+06	970.249	1.66605e+06		0.0392534					61.3444
Egress media Rep4	1.8753e+07	0.506	19554.2	9.48181e+06	933.366	1.29136e+06		0.0240798
Media Rep5	1.8753e+07	0.577	19554.2	1.08153e+07	1064.63	2.62485e+06		0.0541933					86.0056
Egress media Rep5	1.8753e+07	0.564	19554.2	1.05775e+07	1041.22	2.38702e+06		0.0466092
Background	1.8753e+07	0.437	19554.2	8.19044e+06	806.247	0
B-tubulin Replicates 4-5 (May15_2025)
Media Rep4	2.14146e+07	5.302	19352.3	1.13531e+08	11175.7	4.24433e+07
Egress media Rep4	2.14146e+07	5.824	19352.3	1.24716e+08	12276.7	5.36285e+07
Media Rep5	2.14146e+07	5.581	19352.3	1.19522e+08	11765.5	4.8435e+07
Egress media Rep5	2.14146e+07	5.711	19352.3	1.22301e+08	12039	5.12133e+07
Background	2.14146e+07	3.32	19352.3	7.10875e+07	6997.68	0
