# Supplementary material for: Plasmodium falciparum impairs Ang-1 secretion by pericytes in a 3D brain microvessel model
Source: EMBO Mol Med. 2025 Oct 16;17(11):3110–38. doi: 10.1038/s44321-025-00319-y (PMC12603187; doi:10.1038/s44321-025-00319-y)
Supplement: Supplementary file 4 — Source data Fig. 3 [file 44321_2025_319_MOESM4_ESM.zip › Figure 3/Panel E/VE_Cadherin_Western_Blot_analysis.xlsx]

## Sheet: Sheet1
Western Blot analysis:
VE-cadherin
		Area	Mean intensity	Perimeter	IntDen	RawIntDen	Subtracted background IntDen		Normalized to B-tub																						0.0549065
	Media Rep1	1.15809e+07	0.598	15925.7	6.9277e+06	681.946	2.13493e+06		0.058089
	Egress media Rep1	1.15809e+07	0.654	15925.7	7.576e+06	745.763	2.78324e+06		0.0549065	105.796																					0.0521731
	Media Rep2	1.15809e+07	0.662	15925.7	7.66844e+06	754.863	2.87568e+06		0.0557516
	Egress media Rep2	1.15809e+07	0.63	15925.7	7.29322e+06	717.927	2.50045e+06		0.0521731	106.859
	Background	1.15809e+07	0.414	15925.7	4.79277e+06	471.788
	Media Rep3	1.43035e+07	0.447	17336.8	6.3984e+06	629.843	595590		0.00721017
	Egress media3	1.43035e+07	0.45	17336.8	6.43375e+06	633.322	630937		0.0103355	143.346
	Media Rep4	1.43035e+07	0.591	17336.8	8.45017e+06	831.814	2.64736e+06		0.0656116
	Egress media4	1.43035e+07	0.622	17336.8	8.89857e+06	875.953	3.09576e+06		0.0643782	98.12
	Media Rep5	1.43035e+07	0.745	17336.8	1.06582e+07	1049.17	4.8554e+06		0.079656
	Egress media5	1.43035e+07	0.665	17336.8	9.51435e+06	936.57	3.71154e+06		0.0856221	107.49
	Background	1.43035e+07	0.406	17336.8	5.80281e+06	571.214	0
B-tubulin
	Media Rep4	2.14146e+07	5.302	19352.3	1.13531e+08	11175.7	3.88831e+07
	Egress media Rep4	2.14146e+07	5.824	19352.3	1.24716e+08	12276.7	5.06905e+07
	Media Rep5	2.14146e+07	5.581	19352.3	1.19522e+08	11765.5	5.51181e+07
	Egress media Rep5	2.14146e+07	5.711	19352.3	1.22301e+08	12039	4.79261e+07
	Background	2.14146e+07	3.32	19352.3	7.10875e+07	6997.68	7.10875e+07
B-tubulin
	Media Rep1	1.6e+07	8.407	17739.8	1.34513e+08	13241.2	8.26041e+07
	Egress media1	1.6e+07	7.06	17739.8	1.12955e+08	11119	6.10456e+07
	Media Rep2	1.6e+07	5.766	17739.8	9.22583e+07	9081.68	4.0349e+07
	Egress media2	1.6e+07	6.25	17739.8	9.99964e+07	9843.4	4.80871e+07
	Media Rep3	1.6e+07	7.054	7659.96	1.12864e+08	2482.95	6.09546e+07
	Egress media3	1.6e+07	5.954	17739.8	9.52573e+07	9376.89	4.3348e+07
	Background	1.6e+07	3.244	17739.8	5.19093e+07	5109.82	0
