# Supplementary material for: Plasmodium falciparum impairs Ang-1 secretion by pericytes in a 3D brain microvessel model
Source: EMBO Mol Med. 2025 Oct 16;17(11):3110–38. doi: 10.1038/s44321-025-00319-y (PMC12603187; doi:10.1038/s44321-025-00319-y)
Supplement: Supplementary file 5 — Source data Fig. 4 [file 44321_2025_319_MOESM5_ESM.zip]

Archive with 22 entries (17 files):
- Figure 4/Panel A/
- Figure 4/Panel A/MAX_C1-PC86_10_media_DAPI.zip
- Figure 4/Panel A/MAX_C1-PC86_10_media_mCherry.zip
- Figure 4/Panel A/MAX_C1-PC86_10_media_Merge.zip
- Figure 4/Panel A/MAX_C1-PC86_10_media_VECAD.zip
- Figure 4/Panel A/MAX_C1-PC86_9_RM_mCherry.zip
- Figure 4/Panel A/MAX_C1-PC86_9_RM_Merge.zip
- Figure 4/Panel A/MAX_C1-PC86_9_RM_VECAD.zip
- Figure 4/Panel A/MAX_PC86_9_RM_DAPI.zip
- Figure 4/Panel B/
- Figure 4/Panel B/Pericyte_coverage_analysis_media_only_egress_media.xlsx
- Figure 4/Panel C/
- Figure 4/Panel C/Egress_media_section_158_Ghost_Figure 4C Middle Image.jpg
- Figure 4/Panel C/Screenshot_Egress_media_section_158_Pericyte_Endothelial_cell_Segmentation.PNG
- Figure 4/Panel D/
- Figure 4/Panel D/Segmented_Pericytes_For_Shape_analysis.zip
- Figure 4/Panel D/snapshot_Egress_media_crosssection_front_segmented_grey_background_scalebar_July102025_Contrast177.tif
- Figure 4/Panel D/snapshot_Egress_media_crosssection_front_segmented_greyer_background_scalebar_July102025_Contrast177.tif
- Figure 4/Panel D/snapshot_Egress_media_top_segmented_grey_background_scalebar_July102025.png
- Figure 4/Panel D/snapshot_Media_only_crosssection_Top_segmented_grey_background_scalebar_July112025.png
- Figure 4/Panel E/
- Figure 4/Panel E/Pericyte_morphology_analysis.xlsx
