# Supplementary material for: Plasmodium falciparum impairs Ang-1 secretion by pericytes in a 3D brain microvessel model
Source: EMBO Mol Med. 2025 Oct 16;17(11):3110–38. doi: 10.1038/s44321-025-00319-y (PMC12603187; doi:10.1038/s44321-025-00319-y)
Supplement: Supplementary file 5 — Source data Fig. 4 [file 44321_2025_319_MOESM5_ESM.zip › Figure 4/Panel B/Pericyte_coverage_analysis_media_only_egress_media.xlsx]

## Sheet: Sheet1
mCherry pericyte coverage analysis	Without selection		With selection
Device	mCherry area	Percentage covered	mCherry area	Percentage covered
PC86_8_media_channel_bottom_surface 12269	39504.7	22.076	25486.8	40.404
PC86_8_media_junction_bottom_surface 12269	44510.9	24.874	37421.8	43.645
PC86_9_egress_media_channel_bottom_surface_Image2 11902	14034.9	13.255	12353.5	29.539
PC86_9_egress_media_channel_bottom_surface_Image3 11958	19328.5	18.254	11318.7	31.555
PC86_9_egress_media_channel_bottom_surface_Image1 12977	25311.1	23.904	21471.2	41.028
PC86_10_media_channel_bottom_image_to_use_in_paper	16195	15.295	12622.5	33.558
PC86_10_media_channel_bottom_Image1	10086.7	9.526	5341.41	15.514
PC86_10_media_channel_bottom_Image2	21391.5	20.202	16544.1	53.317
PC86_10_media_channel_bottom_Image4	25190.1	23.79	17313.5	47.664
PC86_11_egress_media_channel_bottom_image_4	25229.6	23.827	17277	32.178
PC86_11_egress_media_channel_bottom_image_1	27169.8	25.659	23737.5	38.865
PC86_11_egress_media_channel_bottom_image_2	24314.5	22.963	18491.9	37.466
PC86_11_egress_media_channel_bottom_image_3	30397.8	28.708	25289.8	46.203
PC86_12_media_channel_bottom_Image1	25802.1	24.368	16619.7	39.936
PC86_12_media_channel_bottom_Image2	19077.5	18.017	13065.5	29.812
PC86_12_media_channel_bottom_Image3	21071.1	19.9	17114.3	40.04
PC86_12_media_channel_bottom_Image4	21928.5	20.71	19320.8	40.486
PC87_5_media_junction_bottom_Image1	44195.5	41.739	41136.2	56.61
PC87_5_media_junction_bottom_Image2	35928.2	33.931	33287.7	47.26
PC87_5_media_junction_bottom_Image3	36817.4	34.771	28221	39.658
PC87_7_egress_media_junction_bottom_Image1	25867.4	24.429	24272.3	36.306
PC87_7_egress_media_junction_bottom_Image2	38238.8	36.113	33244.1	41.996
PC87_7_egress_media_junction_bottom_Image3	32331.3	30.534	31675.2	43.334
PC87_7_egress_media_junction_bottom_Image4	32152.8	30.365	29012.1	42.913
