# Supplementary material for: Plasmodium falciparum impairs Ang-1 secretion by pericytes in a 3D brain microvessel model
Source: EMBO Mol Med. 2025 Oct 16;17(11):3110–38. doi: 10.1038/s44321-025-00319-y (PMC12603187; doi:10.1038/s44321-025-00319-y)
Supplement: Supplementary file 5 — Source data Fig. 4 [file 44321_2025_319_MOESM5_ESM.zip › Figure 4/Panel E/Pericyte_morphology_analysis.xlsx]

## Sheet: Sheet1
Segmented pericyte #	Condition	Circularity	Maximum width	N of branches per cell
Pericyte 1	Media only	0.40762	14.9449	7		Notes:
Pericyte 2	Media only	0.367262	16.5958	4		Media only condition
Pericyte 3	Media only	0.147794	3.95348	1		7 pericytes were excluded from analysis as the main pericyte body was outside of the field imaged
Pericyte 4	Media only	0.217155	5.94163	2		2 pericytes were excluded from width analysis as the predicted widest area of the cell was outside the field imaged
Pericyte 5	Media only	0.232827	5.41889	0		iRBC-egress media condition
Pericyte 6	Media only	0.145079	5.01832	1		8 pericytes were excluded from analysis as the main pericyte body was outside of the field imaged
Pericyte 7	Media only	0.182627	6.86071	1		2 pericytes were excluded from width analysis as the predicted widest area of the cell was outside the field imaged
Pericyte 8	Media only	0.289203	3.36354	1
Pericyte 9	Media only	0.735301	18.3905	1
Pericyte 10	Media only	0.126229	10.1179	1
Pericyte 11	Media only	0.412254	4.01462	4
Pericyte 12	Media only	0.705218	4.25309	0
Pericyte 13	Media only	0.135287	5.28411	0
Pericyte 14	Media only	0.151524	11.3511	0
Pericyte 15	Media only	0.230998	10.6516	2
Pericyte 16	Media only	0.317306	3.19482	1
Pericyte 17	Media only	0.301892		3
Pericyte 18	Media only	0.182679		0
Pericyte 1	iRBC-egress media	0.203998	6.61692	0
Pericyte 2	iRBC-egress media	0.238927	6.15391	1
Pericyte 3	iRBC-egress media	0.221067	6.55071	0
Pericyte 4	iRBC-egress media	0.384647	13.6106	1
Pericyte 5	iRBC-egress media	0.162115	6.95949	1
Pericyte 6	iRBC-egress media	0.221927	5.9222	0
Pericyte 7	iRBC-egress media	0.386124	3.73565	0
Pericyte 8	iRBC-egress media	0.285443	4.44823	2
Pericyte 9	iRBC-egress media	0.139253	3.87212	0
Pericyte 10	iRBC-egress media	0.268509	4.73187	2
Pericyte 11	iRBC-egress media	0.186824	5.94675	0
Pericyte 12	iRBC-egress media	0.311106	8.08868	1
Pericyte 13	iRBC-egress media	0.309396	3.73684	0
Pericyte 14	iRBC-egress media	0.193214	5.16898	1
Pericyte 15	iRBC-egress media	0.127949	2.51872	1
Pericyte 16	iRBC-egress media	0.262801	8.30106	0
Pericyte 17	iRBC-egress media	0.254406	4.88461	1
Pericyte 18	iRBC-egress media	0.28171	8.43713	0
Pericyte 19	iRBC-egress media	0.236523	13.9584	0
Pericyte 20	iRBC-egress media	0.371296	3.72943	1
Pericyte 21	iRBC-egress media	0.311044	2.87318	1
Pericyte 22	iRBC-egress media	0.204606	6.49707	1
Pericyte 23	iRBC-egress media	0.175551	5.94299	0
Pericyte 24	iRBC-egress media	0.334773	9.27595	1
Pericyte 25	iRBC-egress media	0.200301	3.23328	0
Pericyte 26	iRBC-egress media	0.289186	7.00323	1
Pericyte 27	iRBC-egress media	0.345874	4.85189	0
Pericyte 28	iRBC-egress media	0.196758	8.0696	1
Pericyte 29	iRBC-egress media	0.195136	6.82864	1
Pericyte 30	iRBC-egress media	0.249978		1
Pericyte 31	iRBC-egress media	0.461535		0
