# Supplementary material for: Plasmodium falciparum impairs Ang-1 secretion by pericytes in a 3D brain microvessel model
Source: EMBO Mol Med. 2025 Oct 16;17(11):3110–38. doi: 10.1038/s44321-025-00319-y (PMC12603187; doi:10.1038/s44321-025-00319-y)
Supplement: Supplementary file 6 — Source data Fig. 5 [file 44321_2025_319_MOESM6_ESM.zip]

Archive with 2 entries (1 files):
- Figure 5/Panel A_and_B/
- Figure 5/Panel A_and_B/Ang_1_Ang_2_and_ratio_quantification_iRBC_egress_media_and_iRBC.xlsx
