# Supplementary material for: Plasmodium falciparum impairs Ang-1 secretion by pericytes in a 3D brain microvessel model
Source: EMBO Mol Med. 2025 Oct 16;17(11):3110–38. doi: 10.1038/s44321-025-00319-y (PMC12603187; doi:10.1038/s44321-025-00319-y)
Supplement: Supplementary file 6 — Source data Fig. 5 [file 44321_2025_319_MOESM6_ESM.zip › Figure 5/Panel A_and_B/Ang_1_Ang_2_and_ratio_quantification_iRBC_egress_media_and_iRBC.xlsx]

## Sheet: Ang1_and_Ang2_Ang1_ratio
Figure 5 Luminex Ang-1 and Ang-2 dataset
Condition	Ang-1	Ang-1 normalized to baseline acellular media control mean	Acellular control	Ang2:Ang1 ratio
Media only (iRBC-egress media condition)	1277.18	670.484	678.173	58.2419
Media only (iRBC-egress media condition)	1257.65	650.953	537.98	52.7159
Media only (iRBC-egress media condition)	1413.73	807.031	603.949	38.8944
Media only (iRBC-egress media condition)	934.432	327.732	Mean	94.4391
Media only (iRBC-egress media condition)	816.365	209.665	606.7	150.549
Media only (iRBC-egress media condition)	1003.16	396.462		96.7533
Media only (iRBC-egress media condition)	1169.69	562.99		34.7962
iRBC-egress media	697.947	91.2468		289.845
iRBC-egress media	717.71	111.01		197.201
iRBC-egress media	697.947	91.2468		273.695
iRBC-egress media	519.515	0		>0
iRBC-egress media	668.281	61.5804		480.088
iRBC-egress media	796.655	189.954		102.974
iRBC-egress media	559.262	0		>0
Media only (iRBC condition)	936.636	329.935
Media only (iRBC condition)	908.291	301.59
Media only (iRBC condition)	1216.76	610.055
Media only (iRBC condition)	1020.59	413.892
Media only (iRBC condition)	752.549	145.848
Media only (iRBC condition)	951.858	345.158
iRBC	678.362	71.6615
iRBC	540.627	0
iRBC	590.218	0
iRBC	707.411	100.711
iRBC	670.322	63.6215
iRBC	670.322	63.6215

## Sheet: Ang-2
Figure 5 Luminex Ang-1 and Ang-2 dataset
Condition	Ang-2	Ang-2 normalized to baseline acellular media control mean	Acellular control
Media only (iRBC-egress media condition)	39325.3	39050.3	306.393
Media only (iRBC-egress media condition)	34590.6	34315.6	281.99
Media only (iRBC-egress media condition)	31664.1	31389	236.725
Media only (iRBC-egress media condition)	31225.8	30950.7	Mean
Media only (iRBC-egress media condition)	31839.8	31564.8	275.036
Media only (iRBC-egress media condition)	38634	38359
Media only (iRBC-egress media condition)	19865	19589.9
iRBC-egress media	26722.5	26447.4
iRBC-egress media	22166.3	21891.2
iRBC-egress media	25248.8	24973.8
iRBC-egress media	17393.2	17118.1
iRBC-egress media	29839.1	29564
iRBC-egress media	19835.5	19560.4
iRBC-egress media	16177.1	15902.1
Media only (iRBC condition)	12141.1	11866.1
Media only (iRBC condition)	22555.8	22280.8
Media only (iRBC condition)	27521.9	27246.9
Media only (iRBC condition)	30651.3	30376.2
Media only (iRBC condition)	20830.9	20555.9
Media only (iRBC condition)	37882.9	37607.9
iRBC	11265	10989.9
iRBC	10582.6	10307.5
iRBC	14916.2	14641.2
iRBC	18860.8	18585.7
iRBC	21248.1	20973
iRBC	21534	21258.9
