# Supplementary material for: Plasmodium falciparum impairs Ang-1 secretion by pericytes in a 3D brain microvessel model
Source: EMBO Mol Med. 2025 Oct 16;17(11):3110–38. doi: 10.1038/s44321-025-00319-y (PMC12603187; doi:10.1038/s44321-025-00319-y)
Supplement: Supplementary file 7 — Source data Fig. 6 [file 44321_2025_319_MOESM7_ESM.zip]

Archive with 321 entries (309 files):
- Figure 6/Panel B/
- Figure 6/Panel B/Permeability masks_time1_time2_used for analysis_rAng1/
- Figure 6/Panel B/Permeability masks_time1_time2_used for analysis_rAng1/PC65_10_Bottom_SM_Ang1_slice_19.tif
- Figure 6/Panel B/Permeability masks_time1_time2_used for analysis_rAng1/PC65_10_Bottom_SM_Ang1_slice_9.tif
- Figure 6/Panel B/Permeability masks_time1_time2_used for analysis_rAng1/PC65_10_Top_SM_Ang1_slice_19.tif
- Figure 6/Panel B/Permeability masks_time1_time2_used for analysis_rAng1/PC65_10_Top_SM_Ang1_slice_9.tif
- Figure 6/Panel B/Permeability masks_time1_time2_used for analysis_rAng1/PC65_2_Bottom_SM_Ang1_slice_16.tif
- Figure 6/Panel B/Permeability masks_time1_time2_used for analysis_rAng1/PC65_2_Bottom_SM_Ang1_slice_6.tif
- Figure 6/Panel B/Permeability masks_time1_time2_used for analysis_rAng1/PC65_2_Top_SM_Ang1_slice_16.tif
- Figure 6/Panel B/Permeability masks_time1_time2_used for analysis_rAng1/PC65_2_Top_SM_Ang1_slice_6.tif
- Figure 6/Panel B/Permeability masks_time1_time2_used for analysis_rAng1/PC65_3_Bottom_SM_Ang1_slice_10.tif
- Figure 6/Panel B/Permeability masks_time1_time2_used for analysis_rAng1/PC65_3_Bottom_SM_Ang1_slice_20.tif
- Figure 6/Panel B/Permeability masks_time1_time2_used for analysis_rAng1/PC65_3_Top_SM_Ang1_slice_10.tif
- Figure 6/Panel B/Permeability masks_time1_time2_used for analysis_rAng1/PC65_3_Top_SM_Ang1_slice_20.tif
- Figure 6/Panel B/Permeability masks_time1_time2_used for analysis_rAng1/PC65_7_Bottom_SM_Ang1_slice_15.tif
- Figure 6/Panel B/Permeability masks_time1_time2_used for analysis_rAng1/PC65_7_Bottom_SM_Ang1_slice_25.tif
- Figure 6/Panel B/Permeability masks_time1_time2_used for analysis_rAng1/PC65_7_Top_SM_Ang1_slice_15.tif
- Figure 6/Panel B/Permeability masks_time1_time2_used for analysis_rAng1/PC65_7_Top_SM_Ang1_slice_25.tif
- Figure 6/Panel B/Permeability masks_time1_time2_used for analysis_rAng1/PC66_10_Bottom_SM_Ang1_slice_17.tif
- Figure 6/Panel B/Permeability masks_time1_time2_used for analysis_rAng1/PC66_10_Bottom_SM_Ang1_slice_7.tif
- Figure 6/Panel B/Permeability masks_time1_time2_used for analysis_rAng1/PC66_10_Top_SM_Ang1_slice_17.tif
- Figure 6/Panel B/Permeability masks_time1_time2_used for analysis_rAng1/PC66_10_Top_SM_Ang1_slice_7.tif
- Figure 6/Panel B/Permeability masks_time1_time2_used for analysis_rAng1/PC66_11_Bottom_SM_Ang1_slice_13.tif
- Figure 6/Panel B/Permeability masks_time1_time2_used for analysis_rAng1/PC66_11_Bottom_SM_Ang1_slice_23.tif
- Figure 6/Panel B/Permeability masks_time1_time2_used for analysis_rAng1/PC66_11_Top_SM_Ang1_slice_13.tif
- Figure 6/Panel B/Permeability masks_time1_time2_used for analysis_rAng1/PC66_11_Top_SM_Ang1_slice_23.tif
- Figure 6/Panel B/Permeability masks_time1_time2_used for analysis_rAng1/PC66_4_Bottom_SM_Ang1_slice_13.tif
- Figure 6/Panel B/Permeability masks_time1_time2_used for analysis_rAng1/PC66_4_Bottom_SM_Ang1_slice_6.tif
- Figure 6/Panel B/Permeability masks_time1_time2_used for analysis_rAng1/PC66_4_Top_SM_Ang1_slice_13.tif
- Figure 6/Panel B/Permeability masks_time1_time2_used for analysis_rAng1/PC66_4_Top_SM_Ang1_slice_6.tif
- Figure 6/Panel B/Permeability masks_time1_time2_used for analysis_rAng1/PC66_9_Bottom_SM_Ang1_slice_10.tif
- Figure 6/Panel B/Permeability masks_time1_time2_used for analysis_rAng1/PC66_9_Bottom_SM_Ang1_slice_20.tif
- Figure 6/Panel B/Permeability masks_time1_time2_used for analysis_rAng1/PC66_9_Top_SM_Ang1_slice_10.tif
- Figure 6/Panel B/Permeability masks_time1_time2_used for analysis_rAng1/PC66_9_Top_SM_Ang1_slice_20.tif
- Figure 6/Panel B/Permeability masks_time1_time2_used for analysis_RM/
- Figure 6/Panel B/Permeability masks_time1_time2_used for analysis_RM/PC62_7_Bottom_RM_slice_12.tif
- Figure 6/Panel B/Permeability masks_time1_time2_used for analysis_RM/PC62_7_Bottom_RM_slice_2.tif
- Figure 6/Panel B/Permeability masks_time1_time2_used for analysis_RM/PC62_7_Top_RM_slice_12.tif
- Figure 6/Panel B/Permeability masks_time1_time2_used for analysis_RM/PC62_7_Top_RM_slice_2.tif
- Figure 6/Panel B/Permeability masks_time1_time2_used for analysis_RM/PC63_11_Bottom_RM_slice_13.tif
- Figure 6/Panel B/Permeability masks_time1_time2_used for analysis_RM/PC63_11_Bottom_RM_slice_23.tif
- Figure 6/Panel B/Permeability masks_time1_time2_used for analysis_RM/PC63_11_Top_RM_slice_13.tif
- Figure 6/Panel B/Permeability masks_time1_time2_used for analysis_RM/PC63_11_Top_RM_slice_23.tif
- Figure 6/Panel B/Permeability masks_time1_time2_used for analysis_RM/PC63_2_Bottom_RM_slice_18.tif
- Figure 6/Panel B/Permeability masks_time1_time2_used for analysis_RM/PC63_2_Bottom_RM_slice_28.tif
- Figure 6/Panel B/Permeability masks_time1_time2_used for analysis_RM/PC63_2_Top_RM_slice_18.tif
- Figure 6/Panel B/Permeability masks_time1_time2_used for analysis_RM/PC63_2_Top_RM_slice_28.tif
- Figure 6/Panel B/Permeability masks_time1_time2_used for analysis_RM/PC63_7_Bottom_RM_slice_11.tif
- Figure 6/Panel B/Permeability masks_time1_time2_used for analysis_RM/PC63_7_Bottom_RM_slice_21.tif
- Figure 6/Panel B/Permeability masks_time1_time2_used for analysis_RM/PC63_7_Top_RM_slice_11.tif
- Figure 6/Panel B/Permeability masks_time1_time2_used for analysis_RM/PC63_7_Top_RM_slice_21.tif
- Figure 6/Panel B/Permeability masks_time1_time2_used for analysis_RM/PC63_8_Bottom_RM_slice_12.tif
- Figure 6/Panel B/Permeability masks_time1_time2_used for analysis_RM/PC63_8_Bottom_RM_slice_22.tif
- Figure 6/Panel B/Permeability masks_time1_time2_used for analysis_RM/PC63_8_Top_RM_slice_12.tif
- Figure 6/Panel B/Permeability masks_time1_time2_used for analysis_RM/PC63_8_Top_RM_slice_22.tif
- Figure 6/Panel B/Permeability masks_time1_time2_used for analysis_RM/PC64_11_Bottom_RM_slice_19.tif
- Figure 6/Panel B/Permeability masks_time1_time2_used for analysis_RM/PC64_11_Bottom_RM_slice_9.tif
- Figure 6/Panel B/Permeability masks_time1_time2_used for analysis_RM/PC64_11_Top_RM_slice_19.tif
- Figure 6/Panel B/Permeability masks_time1_time2_used for analysis_RM/PC64_11_Top_RM_slice_9.tif
- Figure 6/Panel B/Permeability masks_time1_time2_used for analysis_RM/PC64_12_Top_RM_slice_19.tif
- Figure 6/Panel B/Permeability masks_time1_time2_used for analysis_RM/PC64_12_Top_RM_slice_9.tif
- Figure 6/Panel B/Permeability masks_time1_time2_used for analysis_RM/PC64_5_Bottom_RM_slice_18.tif
- Figure 6/Panel B/Permeability masks_time1_time2_used for analysis_RM/PC64_5_Bottom_RM_slice_8.tif
- Figure 6/Panel B/Permeability masks_time1_time2_used for analysis_RM/PC64_5_Top_RM_slice_18.tif
- Figure 6/Panel B/Permeability masks_time1_time2_used for analysis_RM/PC64_5_Top_RM_slice_8.tif
- Figure 6/Panel B/Permeability masks_time1_time2_used for analysis_RM/PC88_4_Bottom_RM_slice12.tif
- Figure 6/Panel B/Permeability masks_time1_time2_used for analysis_RM/PC88_4_Bottom_RM_slice22.tif
- Figure 6/Panel B/Permeability masks_time1_time2_used for analysis_RM/PC88_9_Bottom_RM_slice16.tif
- Figure 6/Panel B/Permeability masks_time1_time2_used for analysis_RM/PC88_9_Bottom_RM_slice6.tif
- Figure 6/Panel B/Permeability masks_time1_time2_used for analysis_RM/PC88_9_Top_RM_slice19.tif
- Figure 6/Panel B/Permeability masks_time1_time2_used for analysis_RM/PC88_9_Top_RM_slice9.tif
- Figure 6/Panel B/Permeability masks_time1_time2_used for analysis_RM/PC90_11_Bottom_RM_slice10.tif
- Figure 6/Panel B/Permeability masks_time1_time2_used for analysis_RM/PC90_11_Bottom_RM_slice20.tif
- Figure 6/Panel B/Permeability masks_time1_time2_used for analysis_RM/PC90_11_Top_RM_slice10.tif
- Figure 6/Panel B/Permeability masks_time1_time2_used for analysis_RM/PC90_11_Top_RM_slice20.tif
- Figure 6/Panel B/Permeability masks_time1_time2_used for analysis_RM/PC90_12_Bottom_RM_slice10.tif
- Figure 6/Panel B/Permeability masks_time1_time2_used for analysis_RM/PC90_12_Bottom_RM_slice20.tif
- Figure 6/Panel B/Permeability masks_time1_time2_used for analysis_RM/PC90_12_Top_RM_slice10.tif
- Figure 6/Panel B/Permeability masks_time1_time2_used for analysis_RM/PC90_12_Top_RM_slice20.tif
- Figure 6/Panel B/Permeability masks_time1_time2_used for analysis_RM+rAng1/
- Figure 6/Panel B/Permeability masks_time1_time2_used for analysis_RM+rAng1/PC65_1_Bottom_RM_Ang1_slice_14.tif
- Figure 6/Panel B/Permeability masks_time1_time2_used for analysis_RM+rAng1/PC65_1_Bottom_RM_Ang1_slice_24.tif
- Figure 6/Panel B/Permeability masks_time1_time2_used for analysis_RM+rAng1/PC65_1_Top_RM_Ang1_slice_14.tif
- Figure 6/Panel B/Permeability masks_time1_time2_used for analysis_RM+rAng1/PC65_1_Top_RM_Ang1_slice_24.tif
- Figure 6/Panel B/Permeability masks_time1_time2_used for analysis_RM+rAng1/PC65_4_Bottom_RM_Ang1_slice_12.tif
- Figure 6/Panel B/Permeability masks_time1_time2_used for analysis_RM+rAng1/PC65_4_Bottom_RM_Ang1_slice_22.tif
- Figure 6/Panel B/Permeability masks_time1_time2_used for analysis_RM+rAng1/PC65_4_Top_RM_Ang1_slice_12.tif
- Figure 6/Panel B/Permeability masks_time1_time2_used for analysis_RM+rAng1/PC65_4_Top_RM_Ang1_slice_22.tif
- Figure 6/Panel B/Permeability masks_time1_time2_used for analysis_RM+rAng1/PC65_6_Bottom_RM_Ang1_slice_10.tif
- Figure 6/Panel B/Permeability masks_time1_time2_used for analysis_RM+rAng1/PC65_6_Bottom_RM_Ang1_slice_20.tif
- Figure 6/Panel B/Permeability masks_time1_time2_used for analysis_RM+rAng1/PC65_6_Top_RM_Ang1_slice_10.tif
- Figure 6/Panel B/Permeability masks_time1_time2_used for analysis_RM+rAng1/PC65_6_Top_RM_Ang1_slice_20.tif
- Figure 6/Panel B/Permeability masks_time1_time2_used for analysis_RM+rAng1/PC65_9_Bottom_RM_Ang1_slice_15.tif
- Figure 6/Panel B/Permeability masks_time1_time2_used for analysis_RM+rAng1/PC65_9_Bottom_RM_Ang1_slice_25.tif
- Figure 6/Panel B/Permeability masks_time1_time2_used for analysis_RM+rAng1/PC65_9_Top_RM_Ang1_slice_15.tif
- Figure 6/Panel B/Permeability masks_time1_time2_used for analysis_RM+rAng1/PC65_9_Top_RM_Ang1_slice_25.tif
- Figure 6/Panel B/Permeability masks_time1_time2_used for analysis_RM+rAng1/PC66_12_Bottom_RM_Ang1_slice_10.tif
- Figure 6/Panel B/Permeability masks_time1_time2_used for analysis_RM+rAng1/PC66_12_Bottom_RM_Ang1_slice_20.tif
- Figure 6/Panel B/Permeability masks_time1_time2_used for analysis_RM+rAng1/PC66_12_Top_RM_Ang1_slice_10.tif
- Figure 6/Panel B/Permeability masks_time1_time2_used for analysis_RM+rAng1/PC66_12_Top_RM_Ang1_slice_20.tif
- Figure 6/Panel B/Permeability masks_time1_time2_used for analysis_RM+rAng1/PC66_3_Bottom_RM_Ang1_slice_14.tif
- Figure 6/Panel B/Permeability masks_time1_time2_used for analysis_RM+rAng1/PC66_3_Bottom_RM_Ang1_slice_4.tif
- Figure 6/Panel B/Permeability masks_time1_time2_used for analysis_RM+rAng1/PC66_3_Top_RM_Ang1_slice_14.tif
- Figure 6/Panel B/Permeability masks_time1_time2_used for analysis_RM+rAng1/PC66_3_Top_RM_Ang1_slice_4.tif
- Figure 6/Panel B/Permeability masks_time1_time2_used for analysis_RM+rAng1/PC66_6_Bottom_RM_Ang1_slice_17.tif
- Figure 6/Panel B/Permeability masks_time1_time2_used for analysis_RM+rAng1/PC66_6_Bottom_RM_Ang1_slice_7.tif
- Figure 6/Panel B/Permeability masks_time1_time2_used for analysis_RM+rAng1/PC66_6_Top_RM_Ang1_slice_17.tif
- Figure 6/Panel B/Permeability masks_time1_time2_used for analysis_RM+rAng1/PC66_6_Top_RM_Ang1_slice_7.tif
- Figure 6/Panel B/Permeability masks_time1_time2_used for analysis_RM+rAng1/PC66_7_Bottom_RM_Ang1_slice_19.tif
- Figure 6/Panel B/Permeability masks_time1_time2_used for analysis_RM+rAng1/PC66_7_Bottom_RM_Ang1_slice_9.tif
- Figure 6/Panel B/Permeability masks_time1_time2_used for analysis_RM+rAng1/PC66_7_Top_RM_Ang1_slice_19.tif
- Figure 6/Panel B/Permeability masks_time1_time2_used for analysis_RM+rAng1/PC66_7_Top_RM_Ang1_slice_9.tif
- Figure 6/Panel B/Permeability masks_time1_time2_used for analysis_RM+rAng1/PC66_8_Bottom_RM_Ang1_slice_17.tif
- Figure 6/Panel B/Permeability masks_time1_time2_used for analysis_RM+rAng1/PC66_8_Bottom_RM_Ang1_slice_7.tif
- Figure 6/Panel B/Permeability masks_time1_time2_used for analysis_RM+rAng1/PC66_8_Top_RM_Ang1_slice_17.tif
- Figure 6/Panel B/Permeability masks_time1_time2_used for analysis_RM+rAng1/PC66_8_Top_RM_Ang1_slice_7.tif
- Figure 6/Panel B/Permeability masks_time1_time2_used for analysis_RM+rAng1/PC88_5_Bottom_RM_rAng1_slice12.tif
- Figure 6/Panel B/Permeability masks_time1_time2_used for analysis_RM+rAng1/PC88_5_Bottom_RM_rAng1_slice22.tif
- Figure 6/Panel B/Permeability masks_time1_time2_used for analysis_RM+rAng1/PC88_5_Top_RM_rAng1_slice12.tif
- Figure 6/Panel B/Permeability masks_time1_time2_used for analysis_RM+rAng1/PC88_5_Top_RM_rAng1_slice22.tif
- Figure 6/Panel B/Permeability masks_time1_time2_used for analysis_RM+rAng1/PC88_6_Bottom_RM_rAng1_slice18.tif
- Figure 6/Panel B/Permeability masks_time1_time2_used for analysis_RM+rAng1/PC88_6_Bottom_RM_rAng1_slice8.tif
- Figure 6/Panel B/Permeability masks_time1_time2_used for analysis_RM+rAng1/PC88_6_Top_RM_rAng1_slice18.tif
- Figure 6/Panel B/Permeability masks_time1_time2_used for analysis_RM+rAng1/PC88_6_Top_RM_rAng1_slice8.tif
- Figure 6/Panel B/Permeability masks_time1_time2_used for analysis_RM+rAng1/PC90_10_Bottom_RM_Ang1_slice18.tif
- Figure 6/Panel B/Permeability masks_time1_time2_used for analysis_RM+rAng1/PC90_10_Bottom_RM_Ang1_slice8.tif
- Figure 6/Panel B/Permeability masks_time1_time2_used for analysis_RM+rAng1/PC90_10_Top_RM_Ang1_slice18.tif
- Figure 6/Panel B/Permeability masks_time1_time2_used for analysis_RM+rAng1/PC90_10_Top_RM_Ang1_slice8.tif
- Figure 6/Panel B/Permeability masks_time1_time2_used for analysis_Serum_free_media_only/
- Figure 6/Panel B/Permeability masks_time1_time2_used for analysis_Serum_free_media_only/PC67_10_Bottom_SM_SF_slice_13.tif
- Figure 6/Panel B/Permeability masks_time1_time2_used for analysis_Serum_free_media_only/PC67_10_Bottom_SM_SF_slice_3.tif
- Figure 6/Panel B/Permeability masks_time1_time2_used for analysis_Serum_free_media_only/PC67_10_Top_SM_SF_slice_13.tif
- Figure 6/Panel B/Permeability masks_time1_time2_used for analysis_Serum_free_media_only/PC67_10_Top_SM_SF_slice_3.tif
- Figure 6/Panel B/Permeability masks_time1_time2_used for analysis_Serum_free_media_only/PC67_11_Bottom_SM_SF_slice_1.tif
- Figure 6/Panel B/Permeability masks_time1_time2_used for analysis_Serum_free_media_only/PC67_11_Bottom_SM_SF_slice_11.tif
- Figure 6/Panel B/Permeability masks_time1_time2_used for analysis_Serum_free_media_only/PC67_11_Top_SM_SF_slice_1.tif
- Figure 6/Panel B/Permeability masks_time1_time2_used for analysis_Serum_free_media_only/PC67_11_Top_SM_SF_slice_11.tif
- Figure 6/Panel B/Permeability masks_time1_time2_used for analysis_Serum_free_media_only/PC67_12_Bottom_SM_SF_slice_12.tif
- Figure 6/Panel B/Permeability masks_time1_time2_used for analysis_Serum_free_media_only/PC67_12_Bottom_SM_SF_slice_2.tif
- Figure 6/Panel B/Permeability masks_time1_time2_used for analysis_Serum_free_media_only/PC67_12_Top_SM_SF_slice_12.tif
- Figure 6/Panel B/Permeability masks_time1_time2_used for analysis_Serum_free_media_only/PC67_12_Top_SM_SF_slice_2.tif
- Figure 6/Panel B/Permeability masks_time1_time2_used for analysis_Serum_free_media_only/PC68_11_Bottom_SM_SF_slice_12.tif
- Figure 6/Panel B/Permeability masks_time1_time2_used for analysis_Serum_free_media_only/PC68_11_Bottom_SM_SF_slice_2.tif
- Figure 6/Panel B/Permeability masks_time1_time2_used for analysis_Serum_free_media_only/PC68_11_Top_SM_SF_slice_12.tif
- Figure 6/Panel B/Permeability masks_time1_time2_used for analysis_Serum_free_media_only/PC68_11_Top_SM_SF_slice_2.tif
- Figure 6/Panel B/Permeability masks_time1_time2_used for analysis_Serum_free_media_only/PC68_2_Bottom_SM_SF_slice_12.tif
- Figure 6/Panel B/Permeability masks_time1_time2_used for analysis_Serum_free_media_only/PC68_2_Bottom_SM_SF_slice_2.tif
- Figure 6/Panel B/Permeability masks_time1_time2_used for analysis_Serum_free_media_only/PC68_2_Top_SM_SF_slice_12.tif
- Figure 6/Panel B/Permeability masks_time1_time2_used for analysis_Serum_free_media_only/PC68_2_Top_SM_SF_slice_2.tif
- Figure 6/Panel B/Permeability masks_time1_time2_used for analysis_Serum_free_media_only/PC68_4_Bottom_SM_SF_slice_12.tif
- Figure 6/Panel B/Permeability masks_time1_time2_used for analysis_Serum_free_media_only/PC68_4_Bottom_SM_SF_slice_2.tif
- Figure 6/Panel B/Permeability masks_time1_time2_used for analysis_Serum_free_media_only/PC68_4_Top_SM_SF_slice_12.tif
- Figure 6/Panel B/Permeability masks_time1_time2_used for analysis_Serum_free_media_only/PC68_4_Top_SM_SF_slice_2.tif
- Figure 6/Panel B/Permeability masks_time1_time2_used for analysis_Serum_free_media_only/PC68_6_Bottom_SM_SF_slice_12.tif
- Figure 6/Panel B/Permeability masks_time1_time2_used for analysis_Serum_free_media_only/PC68_6_Bottom_SM_SF_slice_2.tif
- Figure 6/Panel B/Permeability masks_time1_time2_used for analysis_Serum_free_media_only/PC68_6_Top_SM_SF_slice_12.tif
- Figure 6/Panel B/Permeability masks_time1_time2_used for analysis_Serum_free_media_only/PC68_6_Top_SM_SF_slice_2.tif
- Figure 6/Panel B/Permeability masks_time1_time2_used for analysis_Serum_free_media_only/PC71_7_Bottom_SM_SF_slice_18.tif
- Figure 6/Panel B/Permeability masks_time1_time2_used for analysis_Serum_free_media_only/PC71_7_Bottom_SM_SF_slice_8.tif
- Figure 6/Panel B/Permeability masks_time1_time2_used for analysis_Serum_free_media_only/PC71_7_Top_SM_SF_slice_18.tif
- Figure 6/Panel B/Permeability masks_time1_time2_used for analysis_Serum_free_media_only/PC71_7_Top_SM_SF_slice_8.tif
- Figure 6/Panel B/Permeability masks_time1_time2_used for analysis_Serum_free_media_only/PC71_8_Bottom_SM_SF_slice_12.tif
- Figure 6/Panel B/Permeability masks_time1_time2_used for analysis_Serum_free_media_only/PC71_8_Bottom_SM_SF_slice_2.tif
- Figure 6/Panel B/Permeability masks_time1_time2_used for analysis_Serum_free_media_only/PC71_8_Top_SM_SF_slice_12.tif
- Figure 6/Panel B/Permeability masks_time1_time2_used for analysis_Serum_free_media_only/PC71_8_Top_SM_SF_slice_2.tif
- Figure 6/Panel B/RoiSet_in_order_plus_PC88_PC90_July242025.zip
- Figure 6/Panel C/
- Figure 6/Panel C/rANG_1_iRBC_Egress_Media_Microvessel_Permeability_Analysis.xlsx
- Figure 6/Panel E/
- Figure 6/Panel E/From_79_to_78_in_order_RoiSet.zip
- Figure 6/Panel E/Permeability masks_time1_time2_used for analysis_AKB/
- Figure 6/Panel E/Permeability masks_time1_time2_used for analysis_AKB/PC78_10_Bottom_SM_AKB_slice_16.tif
- Figure 6/Panel E/Permeability masks_time1_time2_used for analysis_AKB/PC78_10_Bottom_SM_AKB_slice_6.tif
- Figure 6/Panel E/Permeability masks_time1_time2_used for analysis_AKB/PC78_10_Top_SM_AKB_slice_16.tif
- Figure 6/Panel E/Permeability masks_time1_time2_used for analysis_AKB/PC78_10_Top_SM_AKB_slice_6.tif
- Figure 6/Panel E/Permeability masks_time1_time2_used for analysis_AKB/PC78_12_Bottom_SM_AKB_slice_15.tif
- Figure 6/Panel E/Permeability masks_time1_time2_used for analysis_AKB/PC78_12_Bottom_SM_AKB_slice_5.tif
- Figure 6/Panel E/Permeability masks_time1_time2_used for analysis_AKB/PC78_12_Top_SM_AKB_slice_15.tif
- Figure 6/Panel E/Permeability masks_time1_time2_used for analysis_AKB/PC78_12_Top_SM_AKB_slice_5.tif
- Figure 6/Panel E/Permeability masks_time1_time2_used for analysis_AKB/PC78_5_Bottom_SM_AKB_slice_15.tif
- Figure 6/Panel E/Permeability masks_time1_time2_used for analysis_AKB/PC78_5_Bottom_SM_AKB_slice_5.tif
- Figure 6/Panel E/Permeability masks_time1_time2_used for analysis_AKB/PC78_5_Top_SM_AKB_slice_15.tif
- Figure 6/Panel E/Permeability masks_time1_time2_used for analysis_AKB/PC78_5_Top_SM_AKB_slice_5.tif
- Figure 6/Panel E/Permeability masks_time1_time2_used for analysis_AKB/PC78_6_Bottom_SM_AKB_slice_15.tif
- Figure 6/Panel E/Permeability masks_time1_time2_used for analysis_AKB/PC78_6_Bottom_SM_AKB_slice_5.tif
- Figure 6/Panel E/Permeability masks_time1_time2_used for analysis_AKB/PC78_6_Top_SM_AKB_slice_15.tif
- Figure 6/Panel E/Permeability masks_time1_time2_used for analysis_AKB/PC78_6_Top_SM_AKB_slice_5.tif
- Figure 6/Panel E/Permeability masks_time1_time2_used for analysis_AKB/PC79_1_Bottom_SM_AKB_slice_14.tif
- Figure 6/Panel E/Permeability masks_time1_time2_used for analysis_AKB/PC79_1_Bottom_SM_AKB_slice_4.tif
- Figure 6/Panel E/Permeability masks_time1_time2_used for analysis_AKB/PC79_1_Top_SM_AKB_slice_14.tif
- Figure 6/Panel E/Permeability masks_time1_time2_used for analysis_AKB/PC79_1_Top_SM_AKB_slice_4.tif
- Figure 6/Panel E/Permeability masks_time1_time2_used for analysis_AKB/PC79_13_Bottom_SM_AKB_slice_16.tif
- Figure 6/Panel E/Permeability masks_time1_time2_used for analysis_AKB/PC79_13_Bottom_SM_AKB_slice_6.tif
- Figure 6/Panel E/Permeability masks_time1_time2_used for analysis_AKB/PC79_13_Top_SM_AKB_slice_16.tif
- Figure 6/Panel E/Permeability masks_time1_time2_used for analysis_AKB/PC79_13_Top_SM_AKB_slice_6.tif
- Figure 6/Panel E/Permeability masks_time1_time2_used for analysis_AKB/PC79_2_Bottom_SM_AKB_slice_15.tif
- Figure 6/Panel E/Permeability masks_time1_time2_used for analysis_AKB/PC79_2_Bottom_SM_AKB_slice_5.tif
- Figure 6/Panel E/Permeability masks_time1_time2_used for analysis_AKB/PC79_2_Top_SM_AKB_slice_15.tif
- Figure 6/Panel E/Permeability masks_time1_time2_used for analysis_AKB/PC79_2_Top_SM_AKB_slice_5.tif
- Figure 6/Panel E/Permeability masks_time1_time2_used for analysis_AKB/PC79_9_Bottom_SM_AKB_slice_14.tif
- Figure 6/Panel E/Permeability masks_time1_time2_used for analysis_AKB/PC79_9_Bottom_SM_AKB_slice_4.tif
- Figure 6/Panel E/Permeability masks_time1_time2_used for analysis_AKB/PC79_9_Top_SM_AKB_slice_14.tif
- Figure 6/Panel E/Permeability masks_time1_time2_used for analysis_AKB/PC79_9_Top_SM_AKB_slice_4.tif
- Figure 6/Panel E/Permeability masks_time1_time2_used for analysis_AKB_RM/
- Figure 6/Panel E/Permeability masks_time1_time2_used for analysis_AKB_RM/PC78_3_Bottom_RM_AKB_slice_14.tif
- Figure 6/Panel E/Permeability masks_time1_time2_used for analysis_AKB_RM/PC78_3_Bottom_RM_AKB_slice_4.tif
- Figure 6/Panel E/Permeability masks_time1_time2_used for analysis_AKB_RM/PC78_3_Top_RM_AKB_slice_14.tif
- Figure 6/Panel E/Permeability masks_time1_time2_used for analysis_AKB_RM/PC78_3_Top_RM_AKB_slice_4.tif
- Figure 6/Panel E/Permeability masks_time1_time2_used for analysis_AKB_RM/PC78_4_Bottom_RM_AKB_slice_14.tif
- Figure 6/Panel E/Permeability masks_time1_time2_used for analysis_AKB_RM/PC78_4_Bottom_RM_AKB_slice_4.tif
- Figure 6/Panel E/Permeability masks_time1_time2_used for analysis_AKB_RM/PC78_4_Top_RM_AKB_slice_14.tif
- Figure 6/Panel E/Permeability masks_time1_time2_used for analysis_AKB_RM/PC78_4_Top_RM_AKB_slice_4.tif
- Figure 6/Panel E/Permeability masks_time1_time2_used for analysis_AKB_RM/PC78_7_Bottom_RM_AKB_slice_14.tif
- Figure 6/Panel E/Permeability masks_time1_time2_used for analysis_AKB_RM/PC78_7_Bottom_RM_AKB_slice_4.tif
- Figure 6/Panel E/Permeability masks_time1_time2_used for analysis_AKB_RM/PC78_7_Top_RM_AKB_slice_14.tif
- Figure 6/Panel E/Permeability masks_time1_time2_used for analysis_AKB_RM/PC78_7_Top_RM_AKB_slice_4.tif
- Figure 6/Panel E/Permeability masks_time1_time2_used for analysis_AKB_RM/PC78_9_Bottom_RM_AKB_slice_15.tif
- Figure 6/Panel E/Permeability masks_time1_time2_used for analysis_AKB_RM/PC78_9_Bottom_RM_AKB_slice_5.tif
- Figure 6/Panel E/Permeability masks_time1_time2_used for analysis_AKB_RM/PC78_9_Top_RM_AKB_slice_15.tif
- Figure 6/Panel E/Permeability masks_time1_time2_used for analysis_AKB_RM/PC78_9_Top_RM_AKB_slice_5.tif
- Figure 6/Panel E/Permeability masks_time1_time2_used for analysis_AKB_RM/PC79_10_Bottom_RM_AKB_slice_14.tif
- Figure 6/Panel E/Permeability masks_time1_time2_used for analysis_AKB_RM/PC79_10_Bottom_RM_AKB_slice_4.tif
- Figure 6/Panel E/Permeability masks_time1_time2_used for analysis_AKB_RM/PC79_10_Top_RM_AKB_slice_14.tif
- Figure 6/Panel E/Permeability masks_time1_time2_used for analysis_AKB_RM/PC79_10_Top_RM_AKB_slice_22.tif
- Figure 6/Panel E/Permeability masks_time1_time2_used for analysis_AKB_RM/PC79_10_Top_RM_AKB_slice_4.tif
- Figure 6/Panel E/Permeability masks_time1_time2_used for analysis_AKB_RM/PC79_11_Bottom_RM_AKB_slice_15.tif
- Figure 6/Panel E/Permeability masks_time1_time2_used for analysis_AKB_RM/PC79_11_Bottom_RM_AKB_slice_5.tif
- Figure 6/Panel E/Permeability masks_time1_time2_used for analysis_AKB_RM/PC79_11_Top_RM_AKB_slice_15.tif
- Figure 6/Panel E/Permeability masks_time1_time2_used for analysis_AKB_RM/PC79_11_Top_RM_AKB_slice_5.tif
- Figure 6/Panel E/Permeability masks_time1_time2_used for analysis_AKB_RM/PC79_16_Bottom_RM_AKB_slice_15.tif
- Figure 6/Panel E/Permeability masks_time1_time2_used for analysis_AKB_RM/PC79_16_Bottom_RM_AKB_slice_5.tif
- Figure 6/Panel E/Permeability masks_time1_time2_used for analysis_AKB_RM/PC79_16_Top_RM_AKB_slice_15.tif
- Figure 6/Panel E/Permeability masks_time1_time2_used for analysis_AKB_RM/PC79_16_Top_RM_AKB_slice_5.tif
- Figure 6/Panel E/Permeability masks_time1_time2_used for analysis_AKB_RM/PC79_6_Bottom_RM_AKB)_slice_15.tif
- Figure 6/Panel E/Permeability masks_time1_time2_used for analysis_AKB_RM/PC79_6_Bottom_RM_AKB)_slice_5.tif
- Figure 6/Panel E/Permeability masks_time1_time2_used for analysis_AKB_RM/PC79_6_Top_RM_AKB)_slice_15.tif
- Figure 6/Panel E/Permeability masks_time1_time2_used for analysis_AKB_RM/PC79_6_Top_RM_AKB)_slice_5.tif
- Figure 6/Panel E/Permeability masks_time1_time2_used for analysis_AKB_RM/PC79_7_Bottom_RM_AKB_slice_15.tif
- Figure 6/Panel E/Permeability masks_time1_time2_used for analysis_AKB_RM/PC79_7_Bottom_RM_AKB_slice_5.tif
- Figure 6/Panel E/Permeability masks_time1_time2_used for analysis_AKB_RM/PC79_7_Top_RM_AKB_slice_15.tif
- Figure 6/Panel E/Permeability masks_time1_time2_used for analysis_AKB_RM/PC79_7_Top_RM_AKB_slice_5.tif
- Figure 6/Panel E/Permeability masks_time1_time2_used for analysis_media_only/
- Figure 6/Panel E/Permeability masks_time1_time2_used for analysis_media_only/PC62_3_Bottom_SM_slice_12.tif
- Figure 6/Panel E/Permeability masks_time1_time2_used for analysis_media_only/PC62_3_Bottom_SM_slice_2.tif
- Figure 6/Panel E/Permeability masks_time1_time2_used for analysis_media_only/PC62_3_Top_SM_slice_12.tif
- Figure 6/Panel E/Permeability masks_time1_time2_used for analysis_media_only/PC62_3_Top_SM_slice_2.tif
- Figure 6/Panel E/Permeability masks_time1_time2_used for analysis_media_only/PC62_4_Bottom_SM_slice_12.tif
- Figure 6/Panel E/Permeability masks_time1_time2_used for analysis_media_only/PC62_4_Bottom_SM_slice_2.tif
- Figure 6/Panel E/Permeability masks_time1_time2_used for analysis_media_only/PC62_4_Top_SM_slice_12.tif
- Figure 6/Panel E/Permeability masks_time1_time2_used for analysis_media_only/PC62_4_Top_SM_slice_2.tif
- Figure 6/Panel E/Permeability masks_time1_time2_used for analysis_media_only/PC63_10_Bottom_SM_slice_10.tif
- Figure 6/Panel E/Permeability masks_time1_time2_used for analysis_media_only/PC63_10_Bottom_SM_slice_20.tif
- Figure 6/Panel E/Permeability masks_time1_time2_used for analysis_media_only/PC63_10_Top_SM_slice_10.tif
- Figure 6/Panel E/Permeability masks_time1_time2_used for analysis_media_only/PC63_10_Top_SM_slice_20.tif
- Figure 6/Panel E/Permeability masks_time1_time2_used for analysis_media_only/PC63_12_Bottom_SM_slice_10.tif
- Figure 6/Panel E/Permeability masks_time1_time2_used for analysis_media_only/PC63_12_Bottom_SM_slice_20.tif
- Figure 6/Panel E/Permeability masks_time1_time2_used for analysis_media_only/PC63_12_Top_SM_slice_10.tif
- Figure 6/Panel E/Permeability masks_time1_time2_used for analysis_media_only/PC63_12_Top_SM_slice_20.tif
- Figure 6/Panel E/Permeability masks_time1_time2_used for analysis_media_only/PC63_3_Bottom_SM_slice_12.tif
- Figure 6/Panel E/Permeability masks_time1_time2_used for analysis_media_only/PC63_3_Bottom_SM_slice_2.tif
- Figure 6/Panel E/Permeability masks_time1_time2_used for analysis_media_only/PC63_3_Top_SM_slice_12.tif
- Figure 6/Panel E/Permeability masks_time1_time2_used for analysis_media_only/PC63_3_Top_SM_slice_2.tif
- Figure 6/Panel E/Permeability masks_time1_time2_used for analysis_media_only/PC63_5_Bottom_SM_slice_10.tif
- Figure 6/Panel E/Permeability masks_time1_time2_used for analysis_media_only/PC63_5_Bottom_SM_slice_20.tif
- Figure 6/Panel E/Permeability masks_time1_time2_used for analysis_media_only/PC63_5_Top_SM_slice_10.tif
- Figure 6/Panel E/Permeability masks_time1_time2_used for analysis_media_only/PC63_5_Top_SM_slice_20.tif
- Figure 6/Panel E/Permeability masks_time1_time2_used for analysis_media_only/PC64_1_Bottom_SM_slice_17.tif
- Figure 6/Panel E/Permeability masks_time1_time2_used for analysis_media_only/PC64_1_Bottom_SM_slice_7.tif
- Figure 6/Panel E/Permeability masks_time1_time2_used for analysis_media_only/PC64_1_Top_SM_slice_17.tif
- Figure 6/Panel E/Permeability masks_time1_time2_used for analysis_media_only/PC64_1_Top_SM_slice_7.tif
- Figure 6/Panel E/Permeability masks_time1_time2_used for analysis_media_only/PC64_10_Bottom_SM_slice_14.tif
- Figure 6/Panel E/Permeability masks_time1_time2_used for analysis_media_only/PC64_10_Bottom_SM_slice_4.tif
- Figure 6/Panel E/Permeability masks_time1_time2_used for analysis_media_only/PC64_10_Top_SM_slice_14.tif
- Figure 6/Panel E/Permeability masks_time1_time2_used for analysis_media_only/PC64_10_Top_SM_slice_4.tif
- Figure 6/Panel E/Permeability masks_time1_time2_used for analysis_media_only/PC64_8_Bottom_SM_slice_13.tif
- Figure 6/Panel E/Permeability masks_time1_time2_used for analysis_media_only/PC64_8_Bottom_SM_slice_23.tif
- Figure 6/Panel E/Permeability masks_time1_time2_used for analysis_media_only/PC64_8_Top_SM_slice_13.tif
- Figure 6/Panel E/Permeability masks_time1_time2_used for analysis_media_only/PC64_8_Top_SM_slice_23.tif
- Figure 6/Panel E/Permeability masks_time1_time2_used for analysis_media_only/PC64_9_Bottom_SM_slice_10.tif
- Figure 6/Panel E/Permeability masks_time1_time2_used for analysis_media_only/PC64_9_Bottom_SM_slice_20.tif
- Figure 6/Panel E/Permeability masks_time1_time2_used for analysis_media_only/PC64_9_Top_SM_slice_10.tif
- Figure 6/Panel E/Permeability masks_time1_time2_used for analysis_media_only/PC64_9_Top_SM_slice_20.tif
- Figure 6/Panel E/Permeability masks_time1_time2_used for analysis_RM/
- Figure 6/Panel E/Permeability masks_time1_time2_used for analysis_RM/PC78_1_Bottom_RM_slice_15.tif
- Figure 6/Panel E/Permeability masks_time1_time2_used for analysis_RM/PC78_1_Bottom_RM_slice_5.tif
- Figure 6/Panel E/Permeability masks_time1_time2_used for analysis_RM/PC78_1_Top_RM_slice_15.tif
- Figure 6/Panel E/Permeability masks_time1_time2_used for analysis_RM/PC78_1_Top_RM_slice_5.tif
- Figure 6/Panel E/Permeability masks_time1_time2_used for analysis_RM/PC78_11_Bottom_RM_slice_14.tif
- Figure 6/Panel E/Permeability masks_time1_time2_used for analysis_RM/PC78_11_Bottom_RM_slice_4.tif
- Figure 6/Panel E/Permeability masks_time1_time2_used for analysis_RM/PC78_11_Top_RM_slice_14.tif
- Figure 6/Panel E/Permeability masks_time1_time2_used for analysis_RM/PC78_11_Top_RM_slice_4.tif
- Figure 6/Panel E/Permeability masks_time1_time2_used for analysis_RM/PC78_2_Bottom_RM_slice_14.tif
- Figure 6/Panel E/Permeability masks_time1_time2_used for analysis_RM/PC78_2_Bottom_RM_slice_4.tif
- Figure 6/Panel E/Permeability masks_time1_time2_used for analysis_RM/PC78_2_Top_RM_slice_14.tif
- Figure 6/Panel E/Permeability masks_time1_time2_used for analysis_RM/PC78_2_Top_RM_slice_4.tif
- Figure 6/Panel E/Permeability masks_time1_time2_used for analysis_RM/PC78_8_Bottom_RM_slice_15.tif
- Figure 6/Panel E/Permeability masks_time1_time2_used for analysis_RM/PC78_8_Bottom_RM_slice_5.tif
- Figure 6/Panel E/Permeability masks_time1_time2_used for analysis_RM/PC78_8_Top_RM_slice_15.tif
- Figure 6/Panel E/Permeability masks_time1_time2_used for analysis_RM/PC78_8_Top_RM_slice_5.tif
- Figure 6/Panel E/Permeability masks_time1_time2_used for analysis_RM/PC79_12_Bottom_RM_slice_12.tif
[truncated: 21 more entries]
