# Supplementary material for: Plasmodium falciparum impairs Ang-1 secretion by pericytes in a 3D brain microvessel model
Source: EMBO Mol Med. 2025 Oct 16;17(11):3110–38. doi: 10.1038/s44321-025-00319-y (PMC12603187; doi:10.1038/s44321-025-00319-y)
Supplement: Supplementary file 7 — Source data Fig. 6 [file 44321_2025_319_MOESM7_ESM.zip › Figure 6/Panel C/rANG_1_iRBC_Egress_Media_Microvessel_Permeability_Analysis.xlsx]

## Sheet: rANG1_Protection
Apparent permeability between microvessels treated with media only or iRBC-egress media for 18 hours.
Serum-free Media only			iRBC-egress media			rAng-1			iRBC-egress media+rAng1
Device	Permeability (x10^-6 cm/s)		Device	Permeability (x10^-6 cm/s)		Device	Permeability (x10^-6 cm/s)		Device	Permeability (x10^-6 cm/s)
PC67_10_Bottom	1.02022		PC62_7_Bottom	17.8212		PC65_2_Bottom	8.05622		PC65_1_Bottom	9.77502
PC67_10_Top	2.07933		PC62_7_Top	18.7958		PC65_2_Top	8.90138		PC65_1_Top	8.74261
PC67_11_Bottom	6.207		PC63_2_Bottom	7.60168		PC65_3_Bottom	5.09706		PC65_4_Bottom	3.82922
PC67_11_Top	5.88123		PC63_2_Top	9.292		PC65_3Top	6.83675		PC65_4_Top	3.25808
PC67_12_Bottom	16.667		PC63_7_Bottom	41.7865		PC65_7_Bottom	4.85902		PC65_6_Bottom	6.37106
PC67_12_Top	10.3217		PC63_7_Top	21.2069		PC65_7_Top	6.09785		PC65_6_Top	4.19001
PC68_2_Bottom	5.37334		PC63_8_Bottom	29.2991		PC65_10_Bottom	4.68395		PC65_9_Bottom	9.51057
PC68_2_Top	6.89745		PC63_8_Top	15.8928		PC65_1_Top	6.65068		PC65_9_Top	8.37482
PC68_4_Bottom	12.8878		PC63_11_Bottom	2.32085		PC66_4_Bottom	1.45696		PC66_3_Bottom	10.7021
PC68_4_Top	9.43233		PC63_11_Top	1.90191		PC66_4_Top	1.64109		PC66_3_Top	13.9615
PC68_6_Bottom	5.51224		PC64_5_Bottom	23.5623		PC66_9_Bottom	7.89302		PC66_6_Bottom	8.67958
PC68_6_Top	1.76423		PC64_5_Top	15.3212		PC66_9_Top	6.59465		PC66_6_Top	8.49082
PC68_11_Bottom	1.57583		PC64_11_Bottom	10.6295		PC66_10_Bottom	8.10413		PC66_7_Bottom	17.5764
PC68_11_Top	0.671927		PC64_11_Top	5.68227		PC66_10_Top	6.24412		PC66_7_Top	16.2182
PC71_7_Bottom	3.40172		PC64_12_Bottom	6.6793		PC66_11_Bottom	5.36956		PC66_8_Bottom	12.6786
PC71_7_Top	2.52175		PC64_12_Top	10.5062		PC66_11_Top	3.77858		PC66_8_Top	14.7511
PC71_8_Bottom	0.770168		PC88_4_Bottom	21.2086					PC66_12_Bottom	13.0379
PC71_8_Top	0.435177		PC88_4_Top	13.5831					PC66_12_Top	10.6904
			PC88_9_Bottom	5.93716					PC88_5_Bottom	27.3086
			PC88_9_Top	7.24708					PC88_5_Top	20.6821
			PC90_11_Bottom	1.00274					PC88_6_Bottom	0.208245
			PC90_11_Top	0.739109					PC88_6_Top	0.978526
			PC90_12_Bottom	2.22662					PC90_10_Bottom	0.375564
			PC90_12_Top	3.45682					PC90_10_Bottom	0.324659
